# Supplementary material for: Genomic and phenotypic characterization of Streptococcus mutans isolates suggests key gene clusters in regulating its interaction with Streptococcus gordonii
Source: Front Microbiol. 2022 Aug 12;13:945108. doi: 10.3389/fmicb.2022.945108 (PMC9416482; doi:10.3389/fmicb.2022.945108)
Supplement: Supplementary file 1 [file Table_1.XLSX]

## Sheet: Sheet1
Sample ID	Group	Caries classification
SMB 32	Non-antagonistic group	Caries population
SMB 36	Antagonistic group	Caries population
SMB 53	Antagonistic group	Caries population
SMB 54	Non-antagonistic group	Caries population
SMB 37	Antagonistic group	Caries population
SMB 46	Non-antagonistic group	Caries population
SMB 57	Non-antagonistic group	Caries population
SMB 58	Non-antagonistic group	Caries population
SMB 59	Antagonistic group	Caries population
SMB 60	Non-antagonistic group	Caries population
SMB 47	Antagonistic group	Caries population
SMB 38	Non-antagonistic group	Caries population
SMB 39	Non-antagonistic group	Caries population
SMB 40	Non-antagonistic group	Caries population
SMB 48	Antagonistic group	Caries population
SMB 49	Non-antagonistic group	Caries population
SMB 50	Non-antagonistic group	Caries population
SMB 34	Non-antagonistic group	Caries population
SMB 51	Non-antagonistic group	Caries population
SMB 41	Antagonistic group	Caries population
SMB 42	Non-antagonistic group	Caries population
SMB 43	Non-antagonistic group	Caries population
SMB 33	Antagonistic group	Caries population
SMB 44	Non-antagonistic group	Caries population
SMB 61	Non-antagonistic group	Caries population
SMB 45	Non-antagonistic group	Caries population
SMB 52	Non-antagonistic group	Caries population
SMB 62	Antagonistic group	Caries population
SMB 55	Antagonistic group	Caries population
SMB 35	Non-antagonistic group	Caries population
SMB 56	Non-antagonistic group	Caries population
SMB 1	Non-antagonistic group	Caries population
SMB 5	Antagonistic group	Caries population
SMB 22	Antagonistic group	Caries population
SMB 23	Non-antagonistic group	Caries population
SMB 6	Antagonistic group	Caries population
SMB 15	Non-antagonistic group	Caries population
SMB 26	Non-antagonistic group	Caries population
SMB 27	Non-antagonistic group	Caries population
SMB 28	Antagonistic group	Caries population
SMB 29	Non-antagonistic group	Caries population
SMB 7	Non-antagonistic group	Caries population
SMB 16	Antagonistic group	Caries population
SMB 8	Non-antagonistic group	Caries population
SMB 9	Non-antagonistic group	Caries population
SMB 17	Antagonistic group	Caries population
SMB 18	Non-antagonistic group	Caries population
SMB 19	Non-antagonistic group	Caries population
SMB 3	Non-antagonistic group	Caries population
SMB 20	Non-antagonistic group	Caries population
SMB 10	Antagonistic group	Caries population
SMB 11	Non-antagonistic group	Caries population
SMB 12	Non-antagonistic group	Caries population
SMB 2	Antagonistic group	Caries population
SMB 13	Non-antagonistic group	Caries population
SMB 30	Non-antagonistic group	Caries population
SMB 14	Non-antagonistic group	Caries population
SMB 21	Non-antagonistic group	Caries population
SMB 31	Antagonistic group	Caries population
SMB 24	Antagonistic group	Caries population
SMB 4	Antagonistic group	Caries population
SMB 25	Non-antagonistic group	Caries population
SMB 63	Non-antagonistic group	Caries-free population
SMB 64	Non-antagonistic group	Caries-free population
SMB 71	Antagonistic group	Caries-free population
SMB 72	Antagonistic group	Caries-free population
SMB 65	Non-antagonistic group	Caries-free population
SMB 66	Non-antagonistic group	Caries-free population
SMB 67	Non-antagonistic group	Caries-free population
SMB 68	Non-antagonistic group	Caries-free population
SMB 73	Non-antagonistic group	Caries-free population
SMB 74	Non-antagonistic group	Caries-free population
SMB 69	Antagonistic group	Caries-free population
SMB 70	Antagonistic group	Caries-free population
SMB 75	Non-antagonistic group	Caries-free population
SMB 76	Non-antagonistic group	Caries-free population
SMB 77	Non-antagonistic group	Caries-free population
SMB 78	Non-antagonistic group	Caries-free population
SMB 79	Non-antagonistic group	Caries-free population
SMB 80	Non-antagonistic group	Caries-free population
