# Supplementary material for: Genomic and phenotypic characterization of Streptococcus mutans isolates suggests key gene clusters in regulating its interaction with Streptococcus gordonii
Source: Front Microbiol. 2022 Aug 12;13:945108. doi: 10.3389/fmicb.2022.945108 (PMC9416482; doi:10.3389/fmicb.2022.945108)
Supplement: Supplementary file 3 [file Table_3.XLSX]

## Sheet: Sheet1
GeneID	Gene name	Production	Length	Antagonistic group_average FPKM	Non-antagonistic group_average FPKM	Antagonistic group_average count	Non-antagonistic group_average count	FD	log2FoldChange(Antagonistic group/Non-antagonistic group_)	P value	P adj
SMU_01	dnaA	chromosome replication initiator DnaA	1359	71.83	33.2267	4090	1983.67	1.59847	0.676692	0.0375082	0.246232
SMU_02	dnaN	DNA polymerase III subunit beta	1137	194.707	119.807	9130.67	5890.33	1.22875	0.29719	0.350752	0.726007
SMU_06	SMU_06	GTP-binding protein YchF	1116	150.523	74.9167	6934	3602	1.54159	0.624418	0.00163648	0.033557
SMU_07	pth	peptidyl-tRNA hydrolase	570	25.62	13.41	546.667	297.667	1.38633	0.471271	0.233665	0.619529
SMU_08	trcF	transcription-repair coupling factor	3498	44.9033	27.97	6954	4495.33	1.2431	0.313942	0.088746	0.391211
SMU_09	SMU_09	hypothetical protein	273	36.99	25.5033	296.333	210	1.11192	0.153051	0.745991	0.952263
SMU_10	SMU_10	hypothetical protein	372	21.0133	24.3733	266.667	314	0.736786	-0.440683	0.332781	0.709192
SMU_12	SMU_12	hypothetical protein	1236	107.65	53.6067	5609.33	2878.33	1.48113	0.566697	0.0964107	0.414975
SMU_13	SMU_13	cell-cycle protein	1272	34.3233	18.66	1831	1036.33	1.38022	0.464903	0.145672	0.49692
SMU_14	hprT	hypoxanthine-guanine phosphoribosyltransferase	543	914.063	603.887	18516.3	12671.7	1.14973	0.201296	0.466957	0.799511
SMU_15	ftsH	cell division protein FtsH	1971	1279.27	1413.06	108078	125139	0.711915	-0.490223	0.137652	0.484969
SMU_16	SMU_16	amino acid permease	1416	324.167	174.06	19678.3	10803	1.38306	0.467867	0.125296	0.466775
SMU_20	mreC	cell shape-determining protein MreC	819	37.51	20.56	1240	699.667	1.40724	0.492866	0.127846	0.4704
SMU_21	mreD	cell shape-determining protein MreD	507	8.15333	8.57667	154.333	165.333	0.801153	-0.31985	0.50142	0.826641
SMU_22	gbpB	secreted antigen GbpB/SagA	1296	5085.49	3000.01	276747	170089	1.3267	0.407839	0.0602708	0.313265
SMU_23	prs	ribose-phosphate pyrophosphokinase	969	545.54	265.17	21563.7	10940.7	1.54559	0.62816	0.0319695	0.226374
SMU_24	SMU_24	aromatic amino acid aminotransferase	1176	139.917	115.193	6841.67	5873	0.946176	-0.0798196	0.75803	0.956143
SMU_25	recO	DNA repair protein RecO	756	157.567	154	4771.67	4793.67	0.821674	-0.283362	0.452728	0.794199
SMU_26	plsX	phosphate acyltransferase	999	275.823	166.82	11269.7	7111	1.26796	0.342506	0.169862	0.528251
SMU_28	SMU_28	ATP-binding protein	609	31.92	41.8033	752.333	994.667	0.685562	-0.544642	0.3107	0.691498
SMU_29	SMU_29	phosphoribosylaminoimidazolesuccinocarboxamide synthase	708	31.1533	33.5333	870	959	0.756357	-0.402862	0.388566	0.753137
SMU_30	purL	phosphoribosylformylglycinamidine synthase	3726	274.817	360.007	45686	61618.3	0.604338	-0.726573	0.00370596	0.0570197
SMU_31	SMU_31	hypothetical protein	621	13.28	25.8133	315.333	633.667	0.460611	-1.11838	0.00766571	0.0914374
SMU_32	purF	amidophosphoribosyltransferase	1440	452.5	833.767	28038.3	52991.3	0.453465	-1.14094	5.40347e-05	0.00252855
SMU_34	purM	phosphoribosylaminoimidazole synthetase	1023	268.563	468.823	11437	20379.3	0.473103	-1.07977	0.000768262	0.0194548
SMU_35	purN	phosphoribosylglycinamide formyltransferase	555	476.857	800.017	9968.33	17211.7	0.484189	-1.04636	0.000281415	0.00929367
SMU_36	SMU_36	hypothetical protein	708	0.0466667	91.85	1.33333	2575.67	0.748298	-0.418316	0.270815	0.652132
SMU_37	purH	bifunctional phosphoribosylaminoimidazolecarboxamide formyltransferase/IMP cyclohydrolase	1548	792.71	1645.64	52532	113308	0.413361	-1.27453	8.09701e-05	0.00351834
SMU_38c	SMU_38c	transcriptional regulator	543	61.7433	71.2733	1244.33	1477.67	0.710118	-0.493869	0.316098	0.696359
SMU_39	SMU_39	hypothetical protein	510	132.957	37.8467	2491	732.333	2.4736	1.30661	4.11642e-05	0.00220955
SMU_42	SMU_42	hypothetical protein	879	50.5433	25.7067	1739.33	923.333	1.04316	0.060964	0.885671	0.983181
SMU_48	purD	phosphoribosylamine--glycine ligase	1260	477.267	972.883	25664.7	53331.7	0.401163	-1.31774	2.12548e-08	3.23251e-06
SMU_49	SMU_49	hypothetical protein	1182	216.043	326.933	10825	16716.3	0.536134	-0.899335	0.000129857	0.00522801
SMU_50	purE	5-(carboxyamino)imidazole ribonucleotide mutase	501	686.827	1354.09	12844	25706.3	0.429123	-1.22054	1.52705e-05	0.00096099
SMU_51	purK	5-(carboxyamino)imidazole ribonucleotide synthase	1092	899.82	1509.01	41277	70885.7	0.489981	-1.0292	6.59272e-06	0.000462759
SMU_52	SMU_52	hypothetical protein	666	12.2867	0	326.667	0	9.06956	3.18103	2.35298e-08	3.30323e-06
SMU_53	SMU_53	hypothetical protein	216	226.64	0.06	1208.33	0.333333	114.814	6.84315	1.48132e-45	2.7034e-42
SMU_54	SMU_54	amino acid recemase	693	197.987	262.537	5509.67	7424	0.921019	-0.118697	0.793254	0.961871
SMU_59	purB	adenylosuccinate lyase	1299	635.377	889.067	34925	50411	0.577827	-0.791289	0.000779058	0.0194548
SMU_60	SMU_60	DNA alkylation repair protein	687	82.0367	205.267	2197.33	5751.67	0.409582	-1.28777	0.00793616	0.0940487
SMU_61	SMU_61	transcriptional regulator	915	36.5767	118.49	1345	4621.33	0.355084	-1.49377	0.00316799	0.0522454
SMU_63c	SMU_63c	hypothetical protein	1842	726.807	564.36	57310.7	46779.3	1.01312	0.0188095	0.956393	0.998043
SMU_64	ruvB	Holliday junction DNA helicase RuvB	996	154.573	107.003	6245.33	4541.33	1.10464	0.143582	0.6093	0.888025
SMU_65	SMU_65	protein tyrosine-phosphatase	426	72.1667	99.5333	1076.67	1542.33	0.598434	-0.740736	0.0349713	0.234642
SMU_66	SMU_66	hypothetical protein	384	166.19	60.9167	2122	820.333	1.95144	0.964537	0.0107405	0.115303
SMU_67	SMU_67	acyltransferase	1791	1390.57	1692.07	107021	134833	0.646673	-0.628893	0.0121984	0.127211
SMU_70	thrC	threonine synthase	1485	198.657	129.697	12669.7	8478	1.19529	0.257361	0.306168	0.688372
SMU_71	SMU_71	cation efflux pump (multidrug resistance protein)	1302	31.0467	32.9033	1694.33	1863.33	0.751225	-0.412683	0.218106	0.607586
SMU_72	SMU_72	hypothetical protein	267	27.3833	21.3167	211.333	168.667	0.990335	-0.0140109	0.976308	0.999636
SMU_73	SMU_73	hypothetical protein	1338	327.803	311.267	19201	18248.3	0.877733	-0.188145	0.624177	0.89273
SMU_74	SMU_74	hypothetical protein	711	138.727	118.163	3867	3412.33	0.944948	-0.0816932	0.822828	0.967565
SMU_75	SMU_75	D-alanyl-D-alanine carboxypeptidase	750	411.043	395.12	12315	12102.3	0.819473	-0.287232	0.344683	0.71727
SMU_76	SMU_76	N-acetyl-muramidase	588	154.873	111.19	3455.67	2565.67	1.07561	0.105149	0.650661	0.909245
SMU_78	fruA	exo-beta-D-fructosidase	4272	170.737	162.693	32472.7	31903.7	0.820394	-0.285611	0.366778	0.736381
SMU_79	fruB	exo-beta-D-fructosidase	1560	21.5267	20.8333	1426.67	1432	0.814281	-0.296402	0.403645	0.759434
SMU_80	hrcA	heat-inducible transcription repressor	1035	3117.54	1717.33	132516	75907.7	1.33482	0.41664	0.217215	0.607586
SMU_81	grpE	heat shock protein GrpE	540	1130.69	1071.98	22542.7	22304	0.816196	-0.293013	0.409133	0.762684
SMU_82	dnaK	molecular chaperone DnaK	1839	8748.73	8105.38	688249	664124	0.835019	-0.260119	0.36671	0.736381
SMU_83	dnaJ	molecular chaperone DnaJ	1134	2737.64	2057.7	128767	100023	0.992574	-0.0107528	0.977036	0.999636
SMU_84	truA	tRNA pseudouridine synthase A	750	186.56	152.94	5461.67	4721	0.93628	-0.0949873	0.817302	0.967104
SMU_85	thiD	phosphomethylpyrimidine kinase	768	380.263	240.503	11501.7	7609.67	1.18079	0.239758	0.477247	0.805778
SMU_86	SMU_86	hypothetical protein	465	190.28	69.39	3092.67	1204	1.73914	0.798375	0.103516	0.429355
SMU_87	SMU_87	hypothetical protein	564	438.16	315.88	9226.33	6951.33	1.04431	0.0625536	0.8658	0.977939
SMU_88c	SMU_88c	mechanosensitive ion channel protein MscS	858	329.86	277.227	11329.3	9925	0.932837	-0.100303	0.689167	0.927355
SMU_89c	SMU_89c	nitrite transporter	810	177.053	126.987	5805.33	4263.67	1.10359	0.142208	0.617084	0.888664
SMU_91	ropA	trigger factor	1284	294.803	147.863	16048	8305	1.5582	0.639877	0.013492	0.132243
SMU_96	rpoE	DNA-directed RNA polymerase subunit delta	585	23.73	9.49	513.333	218.667	1.65294	0.725036	0.146962	0.500384
SMU_97	pyrG	CTP synthetase	1611	620.53	439.263	42089.7	31414.7	1.07629	0.106072	0.752918	0.956143
SMU_99	fbaA	fructose-bisphosphate aldolase	882	4732.6	2526.53	166019	93183.3	1.34339	0.425883	0.35969	0.732627
SMU_109	SMU_109	permease	1220	4.43333	34.4333	249.667	1823	0.735707	-0.442796	0.30464	0.6873
SMU_110	mutR	transcriptional regulator MutR	861	8.50667	11.9467	325.667	431	0.910952	-0.134553	0.768808	0.956143
SMU_112c	SMU_112c	transcriptional regulator	750	12.1567	21.4333	394	652.667	0.722128	-0.469673	0.406682	0.761296
SMU_113	SMU_113	1-phosphofructokinase	933	5.89667	17.5167	247	685	0.779258	-0.359828	0.441145	0.790819
SMU_114	SMU_114	PTS system fructose-specific transporter subunit IIBC	1401	22.1533	33.91	1448.67	2079.33	0.921578	-0.117821	0.771257	0.956143
SMU_115	SMU_115	PTS system fructose-specific transporter subunit IIA	453	18.7067	39.4433	332.667	655.667	0.808654	-0.306405	0.531931	0.848116
SMU_116	lacD2	tagatose 1,6-diphosphate aldolase	990	18.2133	45.7767	815	1915.67	0.808287	-0.307061	0.507419	0.831222
SMU_117c	SMU_117c	hypothetical protein	1356	33.6533	21.0333	1933.67	1240	1.18223	0.241505	0.568236	0.872922
SMU_118c	SMU_118c	esterase	843	380.237	711.55	12998	25108	0.448579	-1.15657	4.90459e-05	0.00248635
SMU_119	adh	alcohol dehydrogenase	1119	176.397	264.337	8455.67	12747	0.580685	-0.784172	0.0340571	0.231918
SMU_121	dinF	damage-inducible protein DinF	1329	47.69	49.4133	2643	2860.33	0.75214	-0.410928	0.259074	0.637163
SMU_123	SMU_123	DNA polymerase III PolC	4398	341.863	418.433	67184.7	84716	0.644091	-0.634664	0.0161043	0.144929
SMU_124	SMU_124	MarR family transcriptional regulator	429	460.1	287.79	6880.67	4492.33	1.24872	0.320452	0.205551	0.587978
SMU_125	SMU_125	hypothetical protein	555	1503.87	822.887	31117.7	17705.7	1.40045	0.485894	0.0810206	0.371525
SMU_127	adhA	acetoin dehydrogenase TPP-dependent, E1 component subunit alpha	996	222.743	228.91	9107	9595	0.783855	-0.351341	0.442992	0.790819
SMU_128	adhB	acetoin dehydrogenase TPP-dependent, E1 component subunit beta	996	1176.48	871.293	47712	36575.3	1.01326	0.0190004	0.963474	0.999636
SMU_129	adhC	branched-chain alpha-keto acid dehydrogenase E2 subunit	1368	1012.03	882.71	58948.4	52451.4	0.902878	-0.147397	0.730294	0.944569
SMU_130	adhD	dihydrolipoamide dehydrogenase	1746	1159.62	1177.84	88039.6	90855	0.790946	-0.338348	0.420889	0.773599
SMU_131	lplA	lipoate-protein ligase	990	641.613	578.883	26459	24161.3	0.880851	-0.183031	0.669381	0.921185
SMU_132	SMU_132	hippurate amidohydrolase	1137	373.39	347.81	17116.3	16956	0.835847	-0.25869	0.577956	0.879867
SMU_133c	SMU_133c	MDR permease	1395	47.73	55.71	2779	3356	0.715765	-0.482442	0.3673	0.736619
SMU_134	SMU_134	TetR/AcrR family transcriptional regulator	624	21.8233	32.25	514.667	787.333	0.635713	-0.653553	0.237573	0.621406
SMU_135	mleR	transcriptional regulator	894	26.4433	34.18	940	1268.33	0.667529	-0.583098	0.258205	0.63679
SMU_136c	SMU_136c	transcriptional regulator	354	55.9233	31.1367	631	368.667	1.13388	0.181266	0.749447	0.95446
SMU_137	mleS	malate dehydrogenase	1623	214.197	2019.08	15033.3	146245	0.147286	-2.76331	7.94393e-09	1.44977e-06
SMU_138	mleP	malate permease	945	356.42	3084.07	13913.3	123829	0.132334	-2.91775	2.43543e-12	1.11116e-09
SMU_139	oxdC	oxalate decarboxylase	1185	278.37	2237.7	13901	114970	0.140668	-2.82963	2.21249e-11	8.0756e-09
SMU_140	SMU_140	glutathione reductase	1362	359.563	2613.36	20991.7	156346	0.151353	-2.72401	4.28498e-11	1.30335e-08
SMU_141	SMU_141	hypothetical protein	720	173.703	1514.71	4974.67	44643.7	0.142676	-2.80918	3.73633e-10	8.52349e-08
SMU_143c	SMU_143c	peptide deformylase	615	457.473	308.253	10607	7505	1.1355	0.183328	0.638105	0.901011
SMU_144c	SMU_144c	transcriptional regulator	648	158.243	147.477	3896	3807	0.826785	-0.274416	0.459119	0.795693
SMU_145	SMU_145	hypothetical protein	1185	116.127	157.37	5716.33	8063.67	0.582584	-0.779463	0.00307992	0.0522454
SMU_148	adhE	bifunctional acetaldehyde-CoA/alcohol dehydrogenase	2670	3286.73	8199.75	386845	997034	0.341869	-1.54848	1.65746e-07	1.68048e-05
SMU_150	nlmA	Mutacin IV	204	89.21	21.99	462.667	106.333	1.26437	0.338421	0.472914	0.801363
SMU_151	nlmB	Mutacin IV	216	848.523	5.26	4943	28.3333	1.31432	0.394312	0.292206	0.673329
SMU_152	SMU_152	hypothetical protein	420	1949.4	20.4033	31223	301.667	1.53719	0.620298	0.16013	0.518787
SMU_154	SMU_154	30S ribosomal protein S15	270	165.95	149.077	1269.67	1203.67	0.885019	-0.17622	0.677732	0.923027
SMU_155	pnpA	polynucleotide phosphorylase	2193	866.19	758.327	83389.3	74681	0.881822	-0.18144	0.613635	0.888025
SMU_156	SMU_156	hypothetical protein	741	267.943	210.247	7706.67	6325	0.945566	-0.0807494	0.853584	0.976226
SMU_157	cysE	serine acetyltransferase	618	867.937	773.16	20890.3	18836.7	0.876396	-0.190345	0.62843	0.893909
SMU_158	cysS	cysteinyl-tRNA synthetase	1344	529.633	516.803	30154	30169.3	0.798718	-0.324243	0.41501	0.76737
SMU_159	SMU_159	hypothetical protein	420	469.46	506.86	6926.67	7652.67	0.736101	-0.442025	0.231105	0.618964
SMU_160	SMU_160	metallopeptidase	906	265.533	541.683	9763.33	20322.7	0.47756	-1.06624	0.0396763	0.255658
SMU_161	SMU_161	transcriptional regulator	738	252.67	407.073	7339	12121.3	0.55136	-0.858933	0.0842838	0.377931
SMU_162c	SMU_162c	hypothetical protein	993	84.7433	115.693	3429	4799.67	0.652499	-0.615953	0.255795	0.6354
SMU_163c	SMU_163c	hypothetical protein	555	125.917	131.52	2588.67	2791.33	0.76706	-0.382589	0.463686	0.797575
SMU_164	SMU_164	23S rRNA (guanosine(2251)-2'-O)-methyltransferase RlmB	747	141.43	250.63	4162.33	7550	0.532116	-0.910187	0.0810246	0.371525
SMU_165	SMU_165	hypothetical protein	861	165.993	350.183	5789	12389.3	0.481607	-1.05407	0.0474242	0.279246
SMU_166	SMU_166	hypothetical protein	516	540.993	403.277	10371	7982	1.06936	0.0967414	0.746678	0.952263
SMU_167	SMU_167	hypothetical protein	447	768.1	641.137	12397.7	10517	0.936339	-0.0948972	0.770718	0.956143
SMU_168	SMU_168	transcriptional regulator	195	377.863	328.397	1661.33	1491.33	0.90353	-0.146355	0.665919	0.91887
SMU_169	SMU_169	50S ribosomal protein L13	447	2765.38	1586.01	43628.7	26142.7	1.35379	0.437006	0.0659524	0.328417
SMU_170	SMU_170	30S ribosomal protein S9	393	3279.29	2350.81	43931	32787	1.09988	0.137345	0.59256	0.880769
SMU_172	SMU_172	cell growth regulatory protein	246	37.9067	32.25	251.333	223.333	0.911427	-0.133801	0.798929	0.962111
SMU_173	SMU_173	ppGpp-regulated growth inhibitor	333	114.887	132.367	1213.33	1460.67	0.690392	-0.534513	0.0810304	0.371525
SMU_174c	SMU_174c	hypothetical protein	792	81.8167	46.0167	2570	1511	1.37623	0.460719	0.0740735	0.353914
SMU_177	SMU_177	hypothetical protein	1221	148.653	155.947	7695	8177	0.767891	-0.381026	0.403216	0.759434
SMU_178	SMU_178	hypothetical protein	849	165.933	200.327	5694.67	7037.67	0.668082	-0.581903	0.149071	0.50436
SMU_179	SMU_179	hypothetical protein	603	1847.11	5192.43	42755.7	123621	0.310793	-1.68598	3.74418e-09	7.59237e-07
SMU_180	SMU_180	oxidoreductase	2412	3460.82	7082.7	367967	772186	0.406381	-1.29909	1.34116e-06	0.000106418
SMU_181	SMU_181	mevalonate kinase	999	125.603	202.227	5145	8586.33	0.503527	-0.98986	0.000892468	0.0211527
SMU_182	sloA	iron ABC transporter ATP-binding protein	723	151.813	92.2867	4415.67	2717	1.27611	0.351754	0.286036	0.665837
SMU_183	sloB	Mn/Zn ABC transporter	840	935.713	1270.05	32283.7	44296.3	0.601412	-0.733575	0.0271967	0.205099
SMU_184	sloC	ABC transporter metal binding lipoprotein	921	411.81	658.433	15510	25556.7	0.498851	-1.00332	1.28241e-08	2.12763e-06
SMU_186	sloR	metal-dependent transcriptional regulator	654	461.92	708.073	11861.3	18542.3	0.535488	-0.901074	0.000543966	0.0162744
SMU_187c	SMU_187c	hypothetical protein	978	491.123	582.897	19677	24126.3	0.664883	-0.588827	0.0281364	0.210446
SMU_188c	SMU_188c	heat shock protein 33	873	158.413	213.753	5610.67	7808.33	0.592475	-0.755174	0.0040527	0.0596466
SMU_224c	SMU_224c	hypothetical protein	544	1.71333	11.8267	38.3333	253.333	0.871666	-0.198152	0.533332	0.848116
SMU_227c	SMU_227c	hypothetical protein	564	190.123	121.907	4110	2683.67	1.20636	0.270655	0.41656	0.769287
SMU_228	SMU_228	alkaline-shock protein-like protein	366	47.4133	40.2133	580.333	506.333	0.936192	-0.0951241	0.794585	0.961871
SMU_229	SMU_229	hypothetical protein	1668	329.067	250.18	23572.7	18555.7	1.02511	0.0357787	0.826471	0.969257
SMU_231	ilvB	acetolactate synthase catalytic subunit	1704	366.657	237.16	27378.7	18026.7	1.2302	0.298889	0.325024	0.706995
SMU_232	ilvH	acetolactate synthase small subunit	483	172.027	113.57	3020.67	2069.33	1.20379	0.267582	0.451792	0.794199
SMU_233	ilvC	ketol-acid reductoisomerase	1023	691.233	535.59	29831	23480.3	1.06145	0.0860298	0.824851	0.968695
SMU_234	ilvA	threonine dehydratase	1251	48.8633	44.53	2588.67	2429.33	0.893079	-0.16314	0.590661	0.880769
SMU_235	SMU_235	hypothetical protein	888	588.207	386.467	21101.7	14422.7	1.1785	0.236948	0.312914	0.693923
SMU_236c	SMU_236c	transcriptional regulator	642	362.587	705.65	8370.33	18084.7	0.488092	-1.03478	0.0333381	0.230462
SMU_237c	SMU_237c	hypothetical protein	1224	445.25	1199.65	21212.7	63827.7	0.389097	-1.3618	0.00602264	0.0758782
SMU_238c	SMU_238c	ABC transporter ATP-binding protein	720	134.267	340.893	3536.67	9986.67	0.40793	-1.29361	0.0104107	0.112423
SMU_241c	SMU_241c	amino acid ABC transporter ATP-binding protein	741	510.19	540.497	15103	16367.3	0.782959	-0.352991	0.330957	0.709192
SMU_242c	SMU_242c	amino acid ABC transporter permease	1554	309.8	223.577	20433	15351.3	1.08225	0.114036	0.6701	0.921185
SMU_243	SMU_243	DUF2207 domain-containing protein	1902	189.657	96.39	15441.3	8221	1.50552	0.590258	0.0199651	0.167909
SMU_244	bacA	undecaprenyl pyrophosphate phosphatase	846	311.987	211.24	10637.3	7444.67	1.14978	0.201362	0.377785	0.74729
SMU_245	mecA	adaptor protein MecA	723	380.977	293.553	10848.3	8653.33	1.01152	0.0165318	0.92027	0.997796
SMU_246	rgpG	glycosyl transferase N-acetylglucosaminyltransferase RgpG	1161	862.78	713.43	42484.3	35816.3	0.954906	-0.0665693	0.805665	0.963601
SMU_247	SMU_247	ABC transporter ATP-binding protein	771	354.71	318.077	10832	10067	0.870551	-0.199999	0.459627	0.795693
SMU_248	SMU_248	ABC transporter membrane protein	1263	1616.35	1535.66	85866	84042.7	0.82641	-0.27507	0.375473	0.745635
SMU_249	nifS	NifS protein-like protein class-V aminotransferase	1230	699.003	738.197	35607.7	39375	0.73922	-0.435925	0.06443	0.327393
SMU_250	nifU	nitrogen fixation-like protein, NifU	435	325.147	377.877	4957.33	5979	0.679688	-0.557056	0.0547154	0.301199
SMU_251	SMU_251	ABC transporter membrane protein	1416	570.383	569.847	34037.3	35270.3	0.778072	-0.362025	0.257984	0.63679
SMU_252	SMU_252	hypothetical protein	774	113.68	107.82	3481	3430.67	0.835034	-0.260093	0.35225	0.726547
SMU_253	dacA	D-alanyl-D-alanine carboxypeptidase	1245	140.773	155.607	7310.67	8414	0.710097	-0.493913	0.026639	0.201727
SMU_255	oppA	oligopeptide ABC transporter substrate-binding protein OppA	1650	716.56	507.47	50604	37210	1.11402	0.155775	0.401388	0.759434
SMU_256	oppB	oligopeptide transport system permease OppB	915	612.94	486.28	23019.7	18704	0.989509	-0.015216	0.952965	0.998043
SMU_257	oppC	transmembrane permease OppC	1032	704.43	580.247	30430.7	25569.7	0.974631	-0.0370713	0.894962	0.987692
SMU_258	oppD	oligopeptide ABC transporter ATP-binding protein OppD	1053	1078.71	1034.18	47280.3	46582	0.84016	-0.251265	0.336205	0.709192
SMU_259	oppF	oligopeptide ABC transporter ATP-binding protein OppF	927	701.637	584.17	27003	22888	0.991301	-0.0126043	0.973376	0.999636
SMU_260	SMU_260	hypothetical protein	603	126.343	98.1333	2863.33	2343.67	1.00749	0.0107679	0.969421	0.999636
SMU_261c	SMU_261c	transcriptional regulator	957	1.63333	5.58667	70.3333	226.333	0.850991	-0.232785	0.540771	0.855205
SMU_262	otcA	putrescine carbamoyltransferase	1020	6.94667	20.1167	321.333	877	0.901788	-0.149139	0.651223	0.909245
SMU_263	SMU_263	amino acid antiporter	1359	8.28	9.26333	524	555	0.977533	-0.0327829	0.918392	0.997065
SMU_264	SMU_264	agmatine deiminase	1110	10.3233	33.52	524.333	1605.33	0.869754	-0.201321	0.580218	0.879867
SMU_265	arcC	amino acid kinase	951	17.9733	40.5833	769.333	1635.33	0.898141	-0.154986	0.670824	0.921185
SMU_267c	SMU_267c	bifunctional glutamate--cysteine ligase/glutathione synthetase	2304	173.553	170.777	17394.7	17751.3	0.792392	-0.335713	0.142777	0.491639
SMU_268	purA	adenylosuccinate synthetase	1290	557.857	550.007	30805.3	30888.7	0.813322	-0.298101	0.28761	0.667796
SMU_270	sgaT	PTS system ascorbate-specific transporter subunit IIC	1458	416.627	680.197	25927.7	43662.3	0.493837	-1.01789	9.17411e-08	9.84868e-06
SMU_271	ptxB	PTS system transporter subunit IIB	282	637.42	963.46	5351.67	8299.33	0.537573	-0.895468	0.00316809	0.0522454
SMU_272	ptxA	PTS system transporter subunit IIA	486	756.25	786.527	13174.7	14360.7	0.753621	-0.40809	0.278673	0.6581
SMU_273	SMU_273	3-keto-L-gulonate-6-phosphate decarboxylase	666	377.443	580.34	9946.67	15419.3	0.5685	-0.814767	0.070728	0.34421
SMU_274	SMU_274	L-xylulose 5-phosphate 3-epimerase	864	563.35	585.53	20163.3	21097.7	0.78911	-0.341702	0.379473	0.74729
SMU_275	SMU_275	L-ribulose-5-phosphate 4-epimerase	711	201.717	251.41	5634.67	7250	0.645416	-0.631699	0.043534	0.266609
SMU_278	SMU_278	hypothetical protein	162	51.2433	20.45	156	61.6667	1.3663	0.450279	0.421771	0.773599
SMU_281	SMU_281	hypothetical protein	279	13.8333	14.8367	119.333	125.333	0.84987	-0.234686	0.678704	0.923027
SMU_283	SMU_283	hypothetical protein	219	94.6567	1.43	504	8	2.93402	1.55288	0.00509269	0.0688457
SMU_284	SMU_284	hypothetical protein	408	63.4	41.4433	958.333	613.667	1.08073	0.112004	0.829499	0.969408
SMU_286	nlmT	ABC transporter ATP-binding protein ComA	2283	896.013	515.637	89530.7	53061.3	1.33303	0.414706	0.0812265	0.371525
SMU_287	nlmE	ComB, accessory factor for ComA	903	508.35	253.31	18685	9593.67	1.52523	0.609027	0.040411	0.258772
SMU_289	SMU_289	transcriptional regulator	1668	81.9033	91.3133	5897.33	6758	0.718573	-0.476793	0.057618	0.304393
SMU_290	SMU_290	L-ascorbate 6-phosphate lactonase	1092	603.137	5517.04	27056.7	262388	0.195254	-2.35657	1.01238e-05	0.000684291
SMU_291	tkt	transketolase	1977	1201.38	2490.24	103081	222130	0.426981	-1.22776	0.0011251	0.0247386
SMU_292	SMU_292	transcriptional regulator	969	64.4967	52.6967	2551.33	2161.33	0.944621	-0.0821919	0.776072	0.956143
SMU_293	SMU_293	hypothetical protein	513	85.6867	59.6533	1596.67	1164	1.0787	0.1093	0.759736	0.956143
SMU_294	SMU_294	hypothetical protein	453	41.1667	61.8167	657	1029.33	0.572847	-0.803777	0.0832686	0.377085
SMU_295	SMU_295	hypothetical protein	384	95.55	189.79	1230	2537.33	0.468668	-1.09336	0.0256557	0.195906
SMU_296	SMU_296	hypothetical protein	975	41.4	134.48	1650.33	5495	0.345302	-1.53407	0.00310352	0.0522454
SMU_297	polI	DNA polymerase I	2637	371.497	484.01	42393.7	58018.7	0.607754	-0.71844	0.0124062	0.12818
SMU_298	SMU_298	hypothetical protein	429	251.947	429.41	3792	6684.33	0.46992	-1.08951	4.24439e-07	4.07685e-05
SMU_299c	SMU_299c	bacteriocin peptide	219	89.2867	43.8667	472.667	248.333	1.3873	0.472277	0.329599	0.709192
SMU_300	tgt	queuine tRNA-ribosyltransferase	1143	344.987	179.027	16174.7	8814.67	1.40999	0.495688	0.123649	0.465278
SMU_301	SMU_301	hypothetical protein	564	484.49	265.063	9965.33	5842.67	1.31467	0.394703	0.35087	0.726007
SMU_302	SMU_302	hypothetical protein	1014	179.967	122.167	7619.33	5275.33	1.15615	0.209331	0.443813	0.790819
SMU_303	SMU_303	hypothetical protein	777	665.42	829.38	20311.7	26430.3	0.635011	-0.655146	0.0569341	0.304393
SMU_304	SMU_304	deaminase	471	884.53	1343.37	14879.7	23473.3	0.536866	-0.897366	0.00941466	0.104132
SMU_305	SMU_305	hypothetical protein	564	1311.77	1722.72	27698.7	37550	0.618893	-0.692238	0.0678805	0.333914
SMU_307	pgi	glucose-6-phosphate isomerase	1350	873.363	712.293	50279	41745.7	0.941439	-0.0870602	0.83009	0.969408
SMU_308	SMU_308	sorbitol-6-phosphate 2-dehydrogenase	801	319.41	677.287	10043.3	22472	0.391219	-1.35395	1.2943e-05	0.000843606
SMU_309	SMU_309	regulator of sorbitol operon	1866	532.993	1026.6	42285.7	86054.7	0.432093	-1.21059	2.55691e-05	0.00145823
SMU_310	SMU_310	sorbitol operon activator	489	1904.74	2150.85	33813	39838.3	0.740581	-0.43327	0.205474	0.587978
SMU_311	SMU_311	PTS system sorbitol (glucitol) transporter subunit IIC2	543	2265.82	2140.38	45348	45127.3	0.85212	-0.230871	0.452631	0.794199
SMU_312	SMU_312	PTS system sorbitol phosphotransferase transporter subunit IIBC	1011	4110.16	2862.4	169690	124073	1.1196	0.16299	0.612281	0.888025
SMU_313	SMU_313	PTS system sorbitol-specific transporter subunit IIA	366	2982.3	1490.93	35001.7	18896	1.42295	0.508884	0.2727	0.654839
SMU_314	SMU_314	hypothetical protein	204	992.383	866.747	4550.33	4339.33	0.922776	-0.115948	0.820924	0.967556
SMU_317	SMU_317	2,3,4,5-tetrahydropyridine-2,6-dicarboxylate N-acetyltransferase	699	204.453	212.9	5672.67	6045.67	0.768373	-0.380121	0.175996	0.541029
SMU_318	SMU_318	hippurate hydrolase	1131	628.137	771.89	29998.3	37652	0.654247	-0.612093	0.0101559	0.110325
SMU_320	SMU_320	5-formyltetrahydrofolate cyclo-ligase	537	46.68	36.62	930.333	758.333	1.00298	0.00429026	0.987593	0.999636
SMU_321	SMU_321	hypothetical protein	672	185.883	130.64	4844.33	3537	1.11037	0.151038	0.393153	0.756063
SMU_322c	SMU_322c	glucose-1-phosphate uridylyltransferase	921	557.317	382.64	20902	14875.3	1.14436	0.194543	0.195092	0.58082
SMU_323	gpsA	NAD(P)H-dependent glycerol-3-phosphate dehydrogenase	1020	435.9	359.597	18240.3	15697	0.955463	-0.0657277	0.771019	0.956143
SMU_325	SMU_325	deoxyuridine 5'-triphosphate nucleotidohydrolase	444	137.627	113.327	2207	1847	0.962947	-0.0544717	0.867476	0.977939
SMU_326	SMU_326	hypothetical protein	471	168.143	154.203	2830.33	2707.33	0.850249	-0.234043	0.377958	0.74729
SMU_327	SMU_327	DNA repair protein RadA	1401	201.043	153.563	11842	9429	1.00218	0.00314666	0.99057	0.999712
SMU_328	SMU_328	carbonic anhydrase	495	267.71	144.78	4823.33	2707	1.41663	0.502458	0.0299354	0.222082
SMU_329	SMU_329	hypothetical protein	714	843.107	508.947	23640	14810	1.28716	0.364193	0.0576249	0.304393
SMU_330	gltX	glutamyl-tRNA synthetase	1458	224.37	169.2	13891.7	10813.7	1.0133	0.0190627	0.950535	0.998043
SMU_331	SMU_331	transcriptional regulator	525	447.707	328.21	8812.33	6597.67	1.06768	0.0944796	0.706407	0.935553
SMU_332	SMU_332	hypothetical protein	549	604.513	462.637	12637.3	9817	1.03535	0.050115	0.869085	0.977939
SMU_333	SMU_333	hypothetical protein	1236	465.063	309.98	24096.3	16705.7	1.18514	0.245062	0.330361	0.709192
SMU_334	SMU_334	argininosuccinate synthase	1191	85.92	53.17	4353.67	2748	1.26222	0.335962	0.282251	0.661353
SMU_335	SMU_335	argininosuccinate lyase	1383	80.2467	54.5267	4742.33	3313	1.15242	0.204662	0.412537	0.76668
SMU_336	rnpA	ribonuclease P	360	49.87	21.4767	592	265	1.71855	0.781188	0.0214257	0.17587
SMU_337	SMU_337	hypothetical protein	816	281.423	139.157	9214	4713.67	1.54774	0.630164	0.00306098	0.0522454
SMU_338	SMU_338	RNA-binding protein	969	172.313	100.15	6772	4124.67	1.31484	0.39489	0.116522	0.449581
SMU_339	SMU_339	hypothetical protein	603	259.223	142.093	5969.67	3393.67	1.41157	0.497296	0.0576355	0.304393
SMU_340	SMU_340	50S ribosomal protein L34	135	180.3	75.9133	290.667	129.333	1.62165	0.697464	0.130473	0.47814
SMU_341	SMU_341	deoxyribonuclease	777	481.883	401.097	14842	12847	0.929161	-0.106	0.63836	0.901011
SMU_342	SMU_342	hypothetical protein	573	281.913	189.277	5981.33	4241	1.11962	0.163012	0.62736	0.893909
SMU_343	SMU_343	hypothetical protein	522	393.43	196.187	7401.33	3903.67	1.10798	0.147934	0.773798	0.956143
SMU_344	SMU_344	hypothetical protein	312	187.35	82.4567	1842.67	827.333	1.21333	0.278975	0.610916	0.888025
SMU_345c	SMU_345c	hypothetical protein	315	244.01	196.39	2424.67	1994.67	0.969681	-0.0444182	0.937411	0.998043
SMU_346	SMU_346	NADH dehydrogenase; NAD(P)H nitroreductase	615	114.53	65.1467	2711.33	1572	1.10342	0.141981	0.799412	0.962111
SMU_348	SMU_348	histidine triad (HIT) hydrolase	447	34.34	62.9467	600.333	1019.67	0.934386	-0.097909	0.759609	0.956143
SMU_349	SMU_349	KsgA/Dim1 family 16S ribosomal RNA methyltransferase	876	906.78	1268.21	32327.7	46390.7	0.608888	-0.715752	0.0604216	0.313265
SMU_350	SMU_350	hypothetical protein	405	1130.11	1756.15	15930.3	25313.3	0.562194	-0.830859	0.032064	0.226374
SMU_351	SMU_351	GTPase RsgA	873	160.147	98	5597	3569	1.21838	0.284961	0.3754	0.745635
SMU_352	SMU_352	ribulose-phosphate 3-epimerase	660	640.97	605.013	16339	16026.7	0.826044	-0.275709	0.162885	0.518787
SMU_353	SMU_353	hypothetical protein	633	279.707	282.443	6838.67	7103	0.780514	-0.357504	0.200908	0.584045
SMU_354	SMU_354	hypothetical protein	1275	197.787	218.573	10487	12125	0.706817	-0.500591	0.0445036	0.27073
SMU_355	SMU_355	CMP-binding factor	969	681.1	423.203	26710.3	17381.7	1.21256	0.278051	0.31	0.690782
SMU_356	purR	pur operon repressor	816	121.86	99.1067	3905.33	3337.67	0.94466	-0.0821333	0.848048	0.976019
SMU_357	SMU_357	30S ribosomal protein S12	414	2727.92	1297.09	38277.3	19322.7	1.54244	0.625211	0.0606225	0.313417
SMU_358	SMU_358	30S ribosomal protein S7	471	5551.97	3195.44	92449	56163.7	1.25633	0.329215	0.401676	0.759434
SMU_359	SMU_359	elongation factor G	2082	3186.14	2250.61	289530	210606	1.10209	0.140242	0.462267	0.796748
SMU_360	gapC	extracellular glyceraldehyde-3-phosphate dehydrogenase	1014	55229.7	59948.6	2.34585e+06	2.5903e+06	0.742846	-0.428865	0.129222	0.474509
SMU_361	pgk	phosphoglycerate kinase	1197	2250.26	2016.03	112866	104718	0.881398	-0.182135	0.25749	0.63679
SMU_362	SMU_362	hypothetical protein	519	76.2533	35.4167	1460.67	701.333	1.60951	0.686625	0.0187805	0.160161
SMU_363	glnR	transcriptional regulator; glutamine synthetase repressor	372	1124.98	528.093	13824.7	6810.33	1.57863	0.658677	0.0247092	0.193263
SMU_364	glnA	glutamate--ammonia ligase	1347	3435.8	2238.68	194801	132172	1.18927	0.250078	0.231306	0.618964
SMU_365	gltA	glutamate synthase	4518	749.467	605.957	151652	126357	0.974813	-0.0368033	0.86909	0.977939
SMU_366	gltB	glutamate synthase	1437	420.02	340.613	25963.3	21521.3	0.987321	-0.0184094	0.947154	0.998043
SMU_367	SMU_367	hypothetical protein	636	215.747	91.5767	5379.33	2328.67	1.75753	0.813548	0.0462842	0.274249
SMU_368c	SMU_368c	hypothetical protein	1683	1133.3	994.42	81905	74620.3	0.891786	-0.165231	0.582527	0.880769
SMU_370	SMU_370	ABC transporter ATP-binding protein	846	71.9967	87.5933	2455	3113.67	0.690984	-0.533276	0.204365	0.587978
SMU_371	SMU_371	hypothetical protein	714	68.7967	68.7233	1917.67	2005	0.79919	-0.323389	0.362728	0.736034
SMU_382c	SMU_382c	oxidoreductase	969	114.613	135.763	4569.67	5583.33	0.676789	-0.563221	0.0745256	0.355116
SMU_383c	SMU_383c	reductase	1047	95.93	118.917	4130.67	5350	0.65619	-0.607814	0.0740795	0.353914
SMU_384	SMU_384	hypothetical protein	459	17.2833	12.1267	278.333	206.667	1.08859	0.122467	0.803731	0.963601
SMU_385	SMU_385	glycoprotein endopeptidase	687	120.2	120.57	3218.33	3353.33	0.787456	-0.344728	0.239666	0.62154
SMU_386	SMU_386	ribosomal-protein-alanine acetyltransferase	435	40.8733	38.7133	620.333	613.333	0.830243	-0.268394	0.510261	0.8315
SMU_387	SMU_387	UGMP family protein	1011	155.93	187.793	6488.33	8051.67	0.659981	-0.599504	0.0594828	0.31016
SMU_388	SMU_388	branched-chain amino acid ABC transporter permease	699	300.89	346.327	8152.33	9772.33	0.691059	-0.53312	0.201664	0.584184
SMU_389	SMU_389	hypothetical protein	324	733.19	876.507	7495.67	9282.33	0.661259	-0.596712	0.10228	0.427142
SMU_391c	SMU_391c	hypothetical protein	426	1722.67	2230.26	27292.3	34100.3	0.726688	-0.460593	0.394325	0.75708
SMU_392c	SMU_392c	hypothetical protein	1173	190.41	131.147	9144	6673	1.1162	0.15859	0.601091	0.885236
SMU_393	SMU_393	hypothetical protein	516	53.45	17.3833	996	342	2.00202	1.00146	0.0211779	0.174886
SMU_394c	SMU_394c	hypothetical protein	300	182.777	197.953	1681.33	1874.33	0.731643	-0.450788	0.15062	0.506227
SMU_395	pepX	x-prolyl-dipeptidyl aminopeptidase	2277	184.957	185.58	18044.7	19029	0.771308	-0.37462	0.25328	0.633237
SMU_396	glpF	glycerol uptake facilitator protein	870	1248.96	511.187	44273.3	18700.7	1.8601	0.895377	0.00395537	0.0586874
SMU_399	SMU_399	hypothetical protein	759	188.4	157.793	5709.33	4904	0.939353	-0.0902605	0.762686	0.956143
SMU_400	SMU_400	secreted esterase	951	527.63	443.11	20698	17825.3	0.940704	-0.0881879	0.708257	0.935762
SMU_401c	SMU_401c	hypothetical protein	441	552.053	564.847	8829.67	9095.33	0.796163	-0.328865	0.379512	0.74729
SMU_402	pfl	pyruvate formate-lyase	2328	27417.9	33003	2763336	3.46857e+06	0.656775	-0.606529	0.0382421	0.249306
SMU_403	SMU_403	DNA polymerase IV	1113	251.093	201.51	11594	9696.67	1.01187	0.0170275	0.96582	0.999636
SMU_404c	SMU_404c	hypothetical protein	324	348.31	191.143	3585	2034	1.40911	0.494788	0.0214899	0.17587
SMU_405c	SMU_405c	transcriptional regulator	408	79.8967	36.47	1116.33	533	1.62137	0.697211	0.045925	0.274249
SMU_406c	SMU_406c	hypothetical protein	813	75.4333	64.34	2449	2174	0.926984	-0.109383	0.646345	0.906671
SMU_407	SMU_407	hypothetical protein	600	72.7533	47.9167	1660	1142.67	1.15836	0.212078	0.632798	0.898023
SMU_408	SMU_408	permease	1431	565.027	443.157	34494.3	27938.7	1.00257	0.00370586	0.98346	0.999636
SMU_409	SMU_409	hypothetical protein	444	355.683	120.243	5608.67	1951.33	1.98831	0.99154	0.0249331	0.193629
SMU_410	brpA	transcriptional regulator	1221	212.12	160.817	11160.7	8537.67	1.06006	0.0841469	0.807457	0.963953
SMU_411c	SMU_411c	hypothetical protein	294	380.003	432.083	3428.33	3981	0.7214	-0.471129	0.167311	0.524643
SMU_412c	SMU_412c	cell-cycle regulation protein	420	256.463	132.26	3851	2006	1.47048	0.556288	0.139328	0.486932
SMU_413	SMU_413	ABC transporter ATP-binding protein	726	224.85	144.43	6517.33	4278.67	1.21416	0.279955	0.286516	0.666103
SMU_414	SMU_414	ABC transporter permease	1035	130.377	106.767	5655.67	4711	0.95993	-0.0589992	0.845733	0.975818
SMU_415	SMU_415	hypothetical protein	783	464.6	232.207	14577.3	7476	1.5084	0.593018	0.0353254	0.23615
SMU_416	SMU_416	tRNA (guanine-N(7)-)-methyltransferase	636	254.533	151.563	6246.33	3837.33	1.28362	0.360222	0.127236	0.469944
SMU_417	SMU_417	ribosome maturation protein RimP	492	241.497	122.403	4236.67	2278.67	1.46202	0.547963	0.116354	0.449581
SMU_418	nusA	transcription elongation factor NusA	1194	511.463	370.953	25361	19191.3	1.0596	0.0835145	0.707819	0.935762
SMU_419	SMU_419	hypothetical protein	297	160.647	112.797	1451	1050.33	1.06628	0.0925837	0.806257	0.963601
SMU_420	SMU_420	hypothetical protein	303	19.52	17.79	179.667	171	0.873416	-0.19526	0.677851	0.923027
SMU_421	SMU_421	translation initiation factor IF-2	2751	884.907	887.287	106939	110986	0.776525	-0.364895	0.0768033	0.361744
SMU_422	SMU_422	ribosome-binding factor A	351	138.177	89.4833	1570.67	1061	1.15626	0.209463	0.616674	0.888664
SMU_423	SMU_423	hypothetical protein	231	6.5	24.3867	40	153	0.371974	-1.42673	0.00887305	0.0999587
SMU_424	copY	negative transcriptional regulator, CopY	444	190.917	159.523	2998	2587.67	0.919235	-0.121494	0.718689	0.937802
SMU_426	copA	copper-transporting ATPase	2229	837.357	858.447	82630.7	85875	0.780856	-0.356872	0.396236	0.758078
SMU_427	copZ	copper chaperone	204	451.81	411.723	2182	2032	0.863073	-0.212445	0.61421	0.888025
SMU_428	SMU_428	hypothetical protein	828	267.43	235.183	8760.33	8117	0.90338	-0.146595	0.686294	0.927355
SMU_429c	SMU_429c	hypothetical protein	492	49.1067	37.4067	867	697.667	1.03169	0.0450124	0.911683	0.995108
SMU_431	SMU_431	ABC transporter ATP-binding protein	867	171.48	45.63	6491	1673.67	1.87648	0.908026	0.110547	0.443508
SMU_432	SMU_432	ABC transporter	858	523.707	127.253	19681	4603.67	1.60254	0.680357	0.22075	0.611017
SMU_433	SMU_433	transcriptional regulator	459	198.683	82.24	3483.67	1406	1.61781	0.694041	0.201296	0.584045
SMU_434	SMU_434	hypothetical protein	399	448.587	165.37	6523.33	2352	1.81034	0.85626	0.0976918	0.41656
SMU_435	SMU_435	N-acetylglucosamine-6-phosphate deacetylase	1179	133.417	229.473	6691	11711.3	0.492662	-1.02133	0.000594742	0.0172286
SMU_438c	SMU_438c	(R)-2-hydroxyglutaryl-CoA dehydratase activator-like protein	4302	159.85	283.21	31513.7	56338.7	0.50175	-0.99496	0.0051704	0.0688758
SMU_439	SMU_439	transcriptional regulator	612	28.0733	34.0367	674.667	829.333	0.73133	-0.451405	0.331136	0.709192
SMU_440	SMU_440	hypothetical protein	417	215.12	365.833	3171.33	5482.67	0.507403	-0.978797	0.00488876	0.0675908
SMU_441	SMU_441	transcriptional regulator	459	842.473	1114.69	14428.7	18872.3	0.669882	-0.578022	0.20108	0.584045
SMU_442	SMU_442	hypothetical protein	411	637.09	799.75	8808.67	11661	0.673358	-0.570554	0.259404	0.637163
SMU_445	sygA	glycyl-tRNA synthetase subunit alpha	918	174.387	153.157	6522.33	5914	0.901291	-0.149936	0.59189	0.880769
SMU_446	sygB	glycyl-tRNA synthetase subunit beta	2040	309.037	248.813	27555	22729.7	0.976028	-0.035005	0.909674	0.994105
SMU_447	SMU_447	hypothetical protein	255	198.243	165.767	1389	1214	0.911595	-0.133534	0.756713	0.956143
SMU_448	SMU_448	hypothetical protein	381	177.283	320.973	2283.67	4260.67	0.458449	-1.12517	0.000237761	0.0085081
SMU_449	proB	gamma-glutamyl kinase	801	103.537	69.7233	3280	2312.67	1.13338	0.180626	0.500583	0.826139
SMU_450	proA	gamma-glutamyl phosphate reductase	1251	653.37	513.263	34592.7	27973.3	1.01399	0.020043	0.925382	0.998027
SMU_453	SMU_453	16S rRNA m(4)C1402 methyltransferase	951	270.833	123.163	10412	4965	1.66989	0.739754	0.00111104	0.0247274
SMU_454	ftsL	cell division protein	324	91.0133	39.6767	902.667	422	1.5797	0.659648	0.139543	0.486932
SMU_455	pbp2x	penicillin-binding protein 2X	2250	388.99	285.307	37890.3	28936.3	1.03432	0.0486823	0.865557	0.977939
SMU_456	mraY	phospho-N-acetylmuramoyl-pentapeptide-transferase	1020	359.903	317.99	15150.3	13791.7	0.874904	-0.192803	0.469849	0.799689
SMU_457	SMU_457	hypothetical protein	228	24.84	34.5033	142	208	0.764075	-0.388214	0.491521	0.82025
SMU_458	SMU_458	ATP-dependent RNA helicase	1344	106.963	124.72	6082.67	7308	0.711681	-0.490696	0.197455	0.580921
SMU_459	SMU_459	ABC transporter amino acid binding protein	822	115.56	74.33	3818.67	2554.33	1.20656	0.270905	0.449066	0.79307
SMU_460	SMU_460	amino acid ABC transporter permease	804	351.213	334.723	11462.7	11134.7	0.838107	-0.254794	0.354169	0.727062
SMU_461	SMU_461	amino acid ABC transporter ATP-binding protein	744	311.713	302.203	9205	9200	0.8139	-0.297076	0.135374	0.482849
SMU_462	SMU_462	hypothetical protein	225	27.7033	44.4833	163	264	0.593591	-0.752458	0.132365	0.480553
SMU_463	trxB	thioredoxin reductase	915	385.833	339.577	14417.3	13128.3	0.907128	-0.140621	0.519001	0.836904
SMU_464	SMU_464	nicotinate phosphoribosyltransferase	1461	215.967	157.213	13252.7	10109	1.05559	0.0780508	0.756071	0.956143
SMU_465	nadE	NAD synthetase	825	472.697	318.793	15651.3	10947	1.1575	0.21101	0.200498	0.584045
SMU_466	pepC	cysteine aminopeptidase	1335	318.573	389.053	18172.7	22759.3	0.676947	-0.562886	0.0382496	0.249306
SMU_467	pbp1a	penicillin-binding protein 1a; membrane carboxypeptidase	2232	659.72	442.937	63053.7	44842.7	1.1351	0.182817	0.599418	0.885236
SMU_469	recU	Holliday junction-specific endonuclease	594	458.217	302.21	10246	7077.33	1.15538	0.20837	0.443523	0.790819
SMU_470	SMU_470	hypothetical protein	522	6.78333	6.43667	130.333	129	0.882422	-0.180459	0.719083	0.937802
SMU_471	SMU_471	hypothetical protein	339	96.7067	64.2833	1035.33	730.333	1.13346	0.180738	0.660786	0.916363
SMU_472	SMU_472	N-6 adenine-specific DNA methylase	1155	286.043	222.123	13624	11082.3	0.995502	-0.00650316	0.978228	0.999636
SMU_473	SMU_473	hypothetical protein	1641	279.59	219.12	19398	15942.3	0.995408	-0.00664033	0.982946	0.999636
SMU_474	luxS	S-ribosylhomocysteinase	483	96.0033	46.9	1651	852	1.52765	0.611317	0.0650773	0.327933
SMU_475	SMU_475	hypothetical protein	1608	646.56	314.07	43978	22460.7	1.53772	0.620792	0.0427931	0.264737
SMU_478	kguA	guanylate kinase	633	430.367	311.497	10572	7843	1.0849	0.117561	0.689546	0.927355
SMU_479	rpoZ	DNA-directed RNA polymerase subunit omega	318	343.553	295.09	3383.33	3054.67	0.912773	-0.131672	0.601207	0.885236
SMU_480	priA	primosome assembly protein PriA	2385	142.753	96.49	14763	10375.7	1.09929	0.136568	0.688678	0.927355
SMU_481	SMU_481	methionyl-tRNA formyltransferase	936	256.047	181.12	9800	7160.67	1.10242	0.140673	0.445458	0.790819
SMU_482	sunL	16S rRNA (cytosine(967)-C(5))-methyltransferase	1323	252.987	218.23	13967	12579.7	0.887961	-0.171432	0.56149	0.868864
SMU_483	SMU_483	phosphoprotein phosphatase	744	283.54	232.16	8302.67	7053.67	0.936006	-0.0954103	0.734627	0.946818
SMU_484	pknB	serine/threonine protein kinase	1851	1197.07	848.09	94641	70157.7	1.07037	0.0981037	0.727648	0.942483
SMU_485	SMU_485	hypothetical protein	696	78.8067	50.9567	2144.33	1438.33	1.1657	0.221199	0.505153	0.830346
SMU_486	SMU_486	histidine kinase	1005	95.5167	81.3733	3957.33	3485	0.912081	-0.132766	0.61208	0.888025
SMU_487	SMU_487	response regulator	642	146.65	116.597	3627.33	2997.33	0.983618	-0.0238302	0.923852	0.998027
SMU_488	SMU_488	hydrolase	1416	133.033	153.247	8037.33	9562.67	0.696243	-0.522336	0.0426551	0.264737
SMU_489	SMU_489	hypothetical protein	387	173.55	247.637	2258.33	3375.33	0.561283	-0.833198	0.000632153	0.0177489
SMU_490	pflC	pyruvate formate-lyase activating enzyme	777	59.7167	69.2167	1877.33	2205.33	0.715256	-0.483469	0.277692	0.6581
SMU_491	SMU_491	DeoR-type transcriptional regulator	747	57.29	71.73	1707	2194	0.658286	-0.603214	0.0828914	0.377085
SMU_493	pfl2	formate acetyltransferase	2457	974.41	1244.16	105912	138588	0.679215	-0.558061	0.153423	0.511082
SMU_494	SMU_494	fructose-6-phosphate aldolase	669	798.927	980.14	20971	26349.7	0.70536	-0.503569	0.220971	0.611017
SMU_495	gldA	glycerol dehydrogenase	1092	502.227	743.743	23021.7	34908.7	0.612427	-0.70739	0.0932734	0.405295
SMU_496	cysK	cysteine synthetase A	927	527	298.27	20065	11653	1.30413	0.383082	0.315401	0.696017
SMU_497c	SMU_497c	hypothetical protein	630	57.7633	55.9067	1388.67	1401	0.806288	-0.310633	0.369503	0.739411
SMU_498	comF	late competence protein	1302	18.5467	25.4867	996.333	1442.33	0.613571	-0.704699	0.135474	0.482849
SMU_499	SMU_499	late competence protein	666	7.65333	10.1	194.667	269	0.659523	-0.600504	0.239948	0.62154
SMU_500	SMU_500	ribosome-associated protein	549	998.977	443.923	20028.3	9386.67	1.55616	0.637989	0.154585	0.511082
SMU_501	SMU_501	hypothetical protein	1095	98.2467	90.7533	4577	4262	0.879334	-0.185518	0.600627	0.885236
SMU_502	SMU_502	hypothetical protein	1701	78.9167	71.9367	5813.33	5443	0.889773	-0.168491	0.587582	0.880769
SMU_503c	SMU_503c	hypothetical protein	636	74.08	207.003	1807	5226.33	0.312752	-1.67691	6.21996e-07	5.67571e-05
SMU_504	dam	site-specific DNA-methyltransferase	858	4.56667	4.17	164.333	149	0.913269	-0.130888	0.80814	0.963953
SMU_505	SMU_505	adenine-specific DNA methylase	810	17.8567	10.8167	588.333	363.667	1.26891	0.343588	0.371994	0.742958
SMU_506	SMU_506	type II restriction endonuclease	939	41.8833	33.7233	1651.67	1330.33	0.980865	-0.027874	0.950291	0.998043
SMU_507	SMU_507	DeoR family transcriptional regulator	747	24.3133	27.11	739	831	0.83678	-0.25708	0.635945	0.899689
SMU_508	SMU_508	hypothetical protein	825	81.4933	80.5467	2743	2764.33	0.87888	-0.186262	0.704883	0.935553
SMU_509	SMU_509	hypothetical protein	1065	63.01	42.46	2809	1934.67	1.15876	0.212584	0.489312	0.818509
SMU_510c	SMU_510c	hypothetical protein	636	68.2267	32.3	1691.33	812	1.39403	0.479262	0.374006	0.74434
SMU_512c	SMU_512c	hypothetical protein	357	58.3667	16.4033	674	195.667	1.37466	0.459073	0.403218	0.759434
SMU_513	SMU_513	hypothetical protein	259	22.42	4.51667	163.333	34	1.49796	0.583003	0.275167	0.657019
SMU_514	SMU_514	transcriptional regulator	567	37.73	10.9767	813.667	241.667	2.28706	1.19349	0.00483488	0.0675908
SMU_515	SMU_515	hypothetical protein	1776	54.25	91.7833	4072.67	7241.33	0.502152	-0.993804	0.0113776	0.120722
SMU_516	SMU_516	hypothetical protein	540	33.1933	26.3733	663	549.667	0.986421	-0.0197239	0.948933	0.998043
SMU_517	SMU_517	phosphopantetheine adenylyltransferase	501	82.42	63.3167	1511	1200	1.00714	0.010271	0.971226	0.999636
SMU_518	sepM	Streptococcal extracellular protease required for mutacin production	1041	140.387	109.52	6114	4874	1.01234	0.0176926	0.944075	0.998043
SMU_520	SMU_520	hypothetical protein	1332	81.0267	91.5267	4529.33	5315	0.693481	-0.528072	0.0722844	0.348992
SMU_521	SMU_521	hypothetical protein	549	24.2433	39.1633	503.667	833.667	0.532512	-0.909113	0.0100053	0.10934
SMU_522	SMU_522	23S rRNA (adenine(2503)-C(2))-methyltransferase RlmN	1086	666.177	489.047	30053.3	22801.3	1.061	0.0854277	0.585783	0.880769
SMU_523	SMU_523	hypothetical protein	537	839.997	562.383	16863.3	11659	1.17228	0.229323	0.247847	0.6318
SMU_524	SMU_524	ABC transporter ATP-binding protein	1764	91.29	83.24	6898.33	6527.33	0.852819	-0.229688	0.398993	0.759294
SMU_525	SMU_525	ABC transporter ATP-binding protein	1743	113.733	98.0433	8410	7600.67	0.896293	-0.157958	0.590754	0.880769
SMU_526c	SMU_526c	transcriptional regulator	837	47.07	60.35	1571.33	2100	0.627506	-0.672298	0.0450451	0.272209
SMU_527	SMU_527	hypothetical protein	1035	403.633	500.91	16697.3	22138	0.652707	-0.615493	0.100379	0.422044
SMU_528c	SMU_528c	hypothetical protein	282	108.387	129.393	869.333	1117.67	0.71189	-0.490273	0.309617	0.690782
SMU_530c	SMU_530c	hypothetical protein	738	281.727	167.663	8196.33	5057	1.29917	0.377595	0.164962	0.520858
SMU_531	SMU_531	chorismate mutase	312	14.8467	9.63333	143.667	97	1.11655	0.159048	0.761661	0.956143
SMU_532	trpE	anthranilate synthase component I	1362	61.9467	46.1067	3547.33	2745.67	1.03498	0.0495996	0.868004	0.977939
SMU_533	trpG	anthranilate synthase component II	564	71.85	71.82	1514	1579	0.785416	-0.34847	0.199764	0.584045
SMU_534	trpD	anthranilate phosphoribosyltransferase	1008	160.3	177.987	6648.33	7658.67	0.713601	-0.486809	0.0115324	0.121657
SMU_535	trpC	indole-3-glycerol phosphate synthase	768	143.317	158.477	4373	5023.67	0.723764	-0.466408	0.0372588	0.245477
SMU_536	trpF	N-(5'-phosphoribosyl)anthranilate isomerase	582	111.817	124.477	2451.67	2844	0.708849	-0.49645	0.032544	0.227559
SMU_537	trpB	tryptophan synthase subunit beta	1212	135.407	174.33	6861.33	9176.33	0.613673	-0.704459	0.00137104	0.0294371
SMU_538	trpA	tryptophan synthase subunit alpha	783	164.32	203.333	5123	6573.67	0.636404	-0.651985	0.00249429	0.0474175
SMU_540	dpr	peroxide resistance protein Dpr	528	3987.49	4972.33	77955	100685	0.646311	-0.629699	0.0545595	0.301199
SMU_542	glk	glucose kinase	972	370.157	355.74	14721	14662	0.83668	-0.257252	0.363262	0.736034
SMU_543	SMU_543	hypothetical protein	390	1419.35	1338.64	18894.3	18297.7	0.839628	-0.252178	0.478862	0.807307
SMU_546	SMU_546	GTP-binding protein	1845	753.547	540.01	59871.7	44545	1.08283	0.114805	0.532784	0.848116
SMU_547	SMU_547	hypothetical protein	255	401.88	384.087	2821	2828	0.824856	-0.277785	0.318406	0.698427
SMU_548	murD	UDP-N-acetylmuramoyl-L-alanyl-D-glutamate synthetase	1356	502.733	437.717	28803.3	25945.7	0.892094	-0.164732	0.448657	0.79307
SMU_549	murG	undecaprenyldiphospho-muramoylpentapeptide beta-N-acetylglucosaminyltransferase	1086	501.267	505.913	22713.3	23518.3	0.781481	-0.355717	0.188478	0.56855
SMU_550	ftsQ	cell division protein FtsQ	1125	171.767	111.733	7923	5403.67	1.15436	0.207096	0.496832	0.824289
SMU_551	ftsA	cell division protein FtsA	1362	533.62	404.66	30711.7	24131	1.02429	0.0346226	0.846422	0.975818
SMU_552	ftsZ	cell division protein FtsZ	1305	1916.01	1803.6	106045	102934	0.840598	-0.250511	0.379588	0.74729
SMU_553	ylmE	hypothetical protein	672	691.467	538.37	18215.3	14593.3	1.01518	0.0217387	0.922241	0.998027
SMU_554	ylmF	hypothetical protein	576	1528.81	1149.22	32974	25873.3	1.03402	0.048269	0.816319	0.967104
SMU_555	ylmG	hypothetical protein	261	964.833	665.703	7296	5084	1.10912	0.149421	0.702343	0.934239
SMU_556	ylmH	hypothetical protein	792	877.22	556.063	27681	18215.3	1.2299	0.298547	0.0313917	0.226374
SMU_557	divIVA	cell division protein DivIVA	816	399.363	209.477	12879.7	7112.33	1.45821	0.544202	0.0421995	0.264737
SMU_558	SMU_558	isoleucyl-tRNA synthetase	2793	276.277	290.673	34230	36983.3	0.768657	-0.379588	0.13093	0.478853
SMU_560c	SMU_560c	hypothetical protein	303	145.543	69.5867	1307	673.667	1.45546	0.541476	0.24822	0.6318
SMU_561c	SMU_561c	hydrolase (MutT family)	516	137.437	74.2633	2581.33	1465.33	1.35809	0.441577	0.238015	0.621406
SMU_562	clpE	ATP-dependent protease ClpE	2262	1424.79	1685.17	138591	171687	0.67007	-0.577617	0.151028	0.506667
SMU_563	SMU_563	ornithine carbamoyltransferase	981	15.3767	9.96	628.667	416.333	1.20538	0.269487	0.492374	0.82025
SMU_567	SMU_567	glutamine ABC transporter permease	687	224.213	120.933	6105	3363.33	1.44227	0.528342	0.0336364	0.231087
SMU_568	SMU_568	amino acid ABC transporter ATP-binding protein	735	104.5	49.5333	3019	1490.33	1.61726	0.693548	0.00466306	0.066485
SMU_569	feoA	ferrous ion transport protein A	477	77.5733	54.24	1311	967.667	1.09414	0.129802	0.706044	0.935553
SMU_570	feoB	ferrous ion transport protein B	2151	379.403	342.117	35496.7	33189.7	0.874802	-0.192972	0.184086	0.559797
SMU_571	SMU_571	hypothetical protein	147	762.967	530.517	1658.33	1204	1.12622	0.171487	0.538421	0.852968
SMU_572	folD	bifunctional 5,10-methylene-tetrahydrofolate dehydrogenase/ 5,10-methylene-tetrahydrofolate cyclohydrolase	855	938.94	1364.08	31169	48553	0.571823	-0.80636	0.0502879	0.288194
SMU_573	SMU_573	hypothetical protein	834	1411.33	2010.04	45035	69406	0.635953	-0.653008	0.222044	0.611207
SMU_574c	SMU_574c	hypothetical protein	732	21165.6	30811	599878	917798	0.553036	-0.854554	0.0095271	0.104741
SMU_575c	SMU_575c	hypothetical protein	468	9437.68	14661.9	157956	254528	0.547532	-0.868984	0.0360295	0.239978
SMU_576	lytR	response regulator LytR	735	194.59	248.55	5826	7434.33	0.689721	-0.535915	0.233802	0.619529
SMU_577	lytS	histidine kinase LytS	1743	215.04	350.327	16364.7	27095.7	0.558405	-0.840616	0.0511464	0.291694
SMU_580	SMU_580	exodeoxyribonuclease VII large subunit	1344	72.4567	97.3033	4089.33	5717.33	0.598943	-0.739508	0.00197288	0.0387151
SMU_581	SMU_581	exodeoxyribonuclease VII small subunit	222	51.6967	73.45	284.333	428	0.605227	-0.724451	0.089677	0.394363
SMU_582	SMU_582	farnesyl diphosphate synthase	870	234.57	334.193	8226.67	12102	0.569261	-0.812838	0.0158533	0.143942
SMU_583	SMU_583	hemolysin	828	201.463	173.7	6606.33	5956.67	0.886605	-0.173637	0.601864	0.885236
SMU_584	SMU_584	arginine repressor ArgR	465	48.46	52.51	795.667	907	0.736468	-0.441305	0.176937	0.541796
SMU_585	recN	DNA repair protein RecN	1659	192.94	226.21	13676	16560	0.677028	-0.562713	0.114282	0.449581
SMU_586	SMU_586	hypothetical protein	840	389.81	327.883	13170.7	11488.3	0.926673	-0.109868	0.652164	0.909245
SMU_587	SMU_587	hypothetical protein	858	134.48	105.867	4589	3790.33	0.980899	-0.0278229	0.914681	0.996149
SMU_588	SMU_588	hypothetical protein	600	259.613	275.857	5964.33	6508.67	0.746904	-0.421006	0.154206	0.511082
SMU_589	SMU_589	DNA-binding protein	276	187.367	162.753	1504.67	1360.67	0.897927	-0.155331	0.579809	0.879867
SMU_591c	SMU_591c	hypothetical protein	1119	13.35	12.2633	609	592.667	0.860374	-0.216964	0.617439	0.888664
SMU_593	furR	ferric uptake regulator protein FurR	477	73.0633	31.08	1214.33	558	1.50813	0.592757	0.251639	0.632664
SMU_595	pyrD	dihydroorotate dehydrogenase 1A	936	152.24	90.0733	5752.33	3577	1.29716	0.375352	0.304672	0.6873
SMU_596	pmgY	2,3-bisphosphoglycerate-dependent phosphoglycerate mutase	693	2049.21	837.917	54885.3	23567.7	1.83147	0.873	0.00765529	0.0914374
SMU_597	pbp2b	penicillin-binding protein 2b	2079	417.78	571.24	37693.7	53428.7	0.576737	-0.794013	7.22569e-05	0.00329672
SMU_598	recM	recombination protein RecR	600	956.93	1178.78	21693.3	27834.7	0.639051	-0.645997	0.0300909	0.222331
SMU_599	SMU_599	D-alanyl-alanine synthetase A	1050	236.453	109.063	10491	4901	1.6618	0.732744	0.0319151	0.226374
SMU_600c	SMU_600c	hypothetical protein	561	406.617	331.9	8476.67	7216.67	0.938244	-0.0919657	0.759073	0.956143
SMU_602	SMU_602	sodium-dependent transporter	951	223.283	117.097	8818.33	4723.67	1.48589	0.57133	0.0317497	0.226374
SMU_603	murF	UDP-N-acetylmuramoylalanyl-D-glutamyl-2,6- diaminopimelate-D-alanyl-D-alanyl ligase pentapeptide synthase	1359	157.65	131.66	8975.33	7825	0.934923	-0.0970812	0.701344	0.933591
SMU_606	SMU_606	hypothetical protein	1248	7.4	0	427	0	1.41661	0.502442	0.215757	0.606227
SMU_607	SMU_607	hypothetical protein	684	226.143	239.727	6058.67	6612.33	0.744317	-0.426012	0.0698342	0.341682
SMU_608	SMU_608	peptide chain release factor 3	1545	279.773	179.363	18424	12281.3	1.21543	0.281463	0.201213	0.584045
SMU_609	SMU_609	40K cell wall protein	1836	2290.04	5526.79	178083	453247	0.356529	-1.48791	2.5353e-06	0.000185077
SMU_610	spaP	cell surface antigen I/II	4689	1111.37	1134.98	230610	245992	0.763941	-0.388468	0.210686	0.598076
SMU_611	SMU_611	ATP-dependent RNA helicase, DEAD-box family	1554	693.93	451.47	46343.7	31122	1.19578	0.257947	0.269119	0.651381
SMU_613	SMU_613	hypothetical protein	279	65.9133	92.59	596	783	0.956227	-0.0645752	0.840058	0.975259
SMU_616	SMU_616	hypothetical protein	249	47.2667	13.8567	305.667	98.6667	1.13333	0.180565	0.637135	0.900675
SMU_618	SMU_618	hypothetical protein	360	1362.78	472.727	15545.3	5845.33	1.59578	0.674266	0.234233	0.619529
SMU_621c	SMU_621c	hypothetical protein	1020	284.45	215.633	11741.3	9373	1.01511	0.0216391	0.939224	0.998043
SMU_622c	SMU_622c	hypothetical protein	513	164.447	136.95	3084	2673	0.926832	-0.10962	0.687445	0.927355
SMU_623c	SMU_623c	deacetylase	936	249.307	110.653	9214.67	4388.33	1.50068	0.585618	0.257229	0.63679
SMU_624	SMU_624	1-acylglycerol-3-phosphate O-acyltransferase	753	297.507	151.923	8835	4711	1.48632	0.571743	0.126643	0.469764
SMU_625	comEA	competence protein	678	4.83333	3.16333	124.667	87	1.12027	0.163845	0.765062	0.956143
SMU_626	SMU_626	competence protein	2235	8.46	4.85333	820.667	492.333	1.30972	0.389258	0.360867	0.734205
SMU_627	SMU_627	hypothetical protein	627	1485.79	964.16	36036	24078.3	1.21302	0.2786	0.182997	0.557545
SMU_628	SMU_628	DNA polymerase III subunit delta	1041	19.8967	8.85	837.333	394.333	1.56294	0.644258	0.139863	0.48712
SMU_629	sod	manganese-type superoxide dismutase, Fe/Mn-SOD	612	961.95	451.603	22411.7	10908	1.59221	0.671035	0.0171294	0.148862
SMU_630	SMU_630	hypothetical protein	1056	82.7267	31.95	3563.67	1446.33	1.91483	0.937216	0.00344596	0.0546858
SMU_631	SMU_631	hypothetical protein	759	65.23	75.7167	1992.33	2358.67	0.758613	-0.398564	0.386202	0.750605
SMU_632	SMU_632	transcriptional regulator	465	103.087	84.5433	1730	1461	0.964437	-0.0522415	0.843649	0.975654
SMU_633	SMU_633	thioesterase	1230	128.947	105.273	6665	5611.67	0.949292	-0.0750761	0.766717	0.956143
SMU_634	queA	S-adenosylmethionine--tRNA ribosyltransferase-isomerase	1029	364.59	161.303	15201.7	7108.33	1.67107	0.740774	0.0210764	0.174838
SMU_635	SMU_635	hypothetical protein	720	636.23	492.89	17936.7	14450.3	0.994532	-0.00790974	0.970828	0.999636
SMU_636	SMU_636	N-acetylglucosamine-6-phosphate isomerase	702	242.457	189.703	6611.33	5420.33	0.999929	-0.000102274	0.999703	0.999964
SMU_637c	SMU_637c	hypothetical protein	681	149.483	150.347	3934.33	4150.33	0.790437	-0.339278	0.253197	0.633237
SMU_638	SMU_638	16S rRNA pseudouridine(516) synthase	717	347.48	227.99	9836.33	6670	1.18277	0.242174	0.339257	0.710843
SMU_639	SMU_639	acetyltransferase	501	234.747	185.363	4276.33	3530.33	0.991279	-0.0126367	0.958671	0.998043
SMU_640c	SMU_640c	GntR family transcriptional regulator	1374	99.2633	64.6967	5672	3894.33	1.16453	0.219752	0.438207	0.788726
SMU_641	SMU_641	oxidoreductase	969	47.46	35.25	1846.67	1446.33	1.02238	0.031933	0.931226	0.998043
SMU_643	SMU_643	esterase	894	61.29	61.26	2174	2295.33	0.782404	-0.354014	0.326935	0.709192
SMU_644	SMU_644	competence protein/transcription factor	939	24.4433	26.01	920	1033	0.752043	-0.411113	0.340196	0.711177
SMU_645	pepB	oligopeptidase	1800	75.57	55.41	5854.67	4468.33	1.08401	0.116381	0.671644	0.921617
SMU_646	SMU_646	phosphatase	618	83.7533	85.6967	2018.33	2110.67	0.820044	-0.286227	0.446972	0.792735
SMU_647	SMU_647	methyltransferase	708	104.683	103.563	2901.33	2990	0.804295	-0.314204	0.235187	0.621151
SMU_648	prtM	foldase PrsA	1002	287.69	176.41	11804.7	7542.33	1.27146	0.346487	0.0838314	0.377759
SMU_649	SMU_649	hypothetical protein	501	281.183	128.647	5105	2449	1.65308	0.72516	0.00483951	0.0675908
SMU_650	SMU_650	alanyl-tRNA synthetase	2619	504.15	311.833	58918.7	37096	1.27048	0.345375	0.222011	0.611207
SMU_651c	SMU_651c	ABC transporter substrate-binding protein	1029	28.3867	37.6633	1155.33	1656	0.790478	-0.339203	0.5453	0.856692
SMU_652c	SMU_652c	nitrate ABC transporter ATP-binding protein	750	40.42	64.0867	1155.33	1970.33	0.732736	-0.448635	0.424296	0.774299
SMU_653c	SMU_653c	ABC transporter permease	987	32.2733	41.17	1258	1725.33	0.880594	-0.183452	0.703822	0.935525
SMU_654	mutF	ABC transporter ATP-binding protein MutF	702	5.61333	0.01	170	0.333333	1.2357	0.305325	0.364478	0.736034
SMU_657	mutG	MutG	747	9.51333	6.91333	272	212.667	1.01527	0.0218642	0.969443	0.999636
SMU_658	SMU_658	hypothetical protein	840	9.96333	8.83333	323.667	310.333	0.943989	-0.0831586	0.877076	0.979309
SMU_659	SMU_659	response regulator SpaR	660	49.16	30.1	1282.67	804	1.26139	0.33502	0.467084	0.799511
SMU_660	SMU_660	histidine kinase SpaK	1383	112.947	40.05	6909.67	2436.33	1.9785	0.984406	0.0283274	0.21101
SMU_661	SMU_661	transcriptional regulator	246	49.4667	45.4533	329.333	317.333	0.878667	-0.186611	0.68759	0.927355
SMU_662	SMU_662	hypothetical protein	690	94.2667	335.563	2613.67	9395.67	0.302833	-1.7234	7.41926e-05	0.00330248
SMU_663	argC	N-acetyl-gamma-glutamyl-phosphate reductase	1023	81.06	43.7867	3333.67	1916	1.21287	0.278427	0.611076	0.888025
SMU_664	argJ	bifunctional ornithine acetyltransferase/N-acetylglutamate synthase	1194	62.64	101.79	3055.33	5278	0.579591	-0.786892	0.136739	0.482849
SMU_665	argB	acetylglutamate kinase	738	60.46	48.8967	1709.33	1476.33	0.933528	-0.0992347	0.856405	0.976226
SMU_666	argD	acetylornithine aminotransferase	1140	249.627	195.413	11584.3	9631.33	0.954064	-0.0678418	0.898425	0.990083
SMU_667	nrdG	ribonucleotide-diphosphate reductase subunit beta	960	721.817	346.12	28187	14125.3	1.57238	0.652953	0.0162904	0.145193
SMU_668c	SMU_668c	ribonucleotide-diphosphate reductase subunit alpha	2160	425.347	186.707	39672	18222	1.73966	0.798806	0.000559191	0.01646
SMU_670	citB	aconitate hydratase	2667	322.76	164.253	37049.7	20020	1.4404	0.526473	0.169909	0.528251
SMU_671	citZ	citrate synthase	1119	499.727	223.253	22761.7	10803.7	1.5941	0.672741	0.0949148	0.410473
SMU_672	idh	isocitrate dehydrogenase	1182	557.01	298.567	27104	15320	1.38841	0.473429	0.196588	0.580921
SMU_673	SMU_673	hypothetical protein	798	234.917	91.34	7388	3022.33	1.83456	0.875435	0.0152142	0.140203
SMU_674	ptsH	phosphocarrier protein HPr	264	718	353.957	5317.33	2758	1.49245	0.577687	0.0634034	0.324586
SMU_675	SMU_675	PTS system transporter protein EI	1734	6503.53	4973.1	482238	384012	1.00654	0.00940033	0.968975	0.999636
SMU_676	gapN	NADP-dependent glyceraldehyde-3-phosphate dehydrogenase	1428	817.12	669.507	49424	42075	0.960097	-0.0587485	0.692779	0.929284
SMU_677	SMU_677	MerR family transcriptional regulator	393	24.3867	15.75	314	219.667	1.0888	0.122739	0.828256	0.969408
SMU_678	SMU_678	oxidoreductase	843	101.293	105.133	3435.67	3684.33	0.769949	-0.377165	0.238505	0.621406
SMU_679	SMU_679	oxidoreductase	867	117.103	87.8433	4086	3181.67	1.04648	0.0655428	0.869438	0.977939
SMU_680	SMU_680	gamma-carboxymuconolactone decarboxylase subunit	339	140.683	162.583	1538	1842.67	0.73409	-0.445971	0.281932	0.661353
SMU_688	SMU_688	hypothetical protein	498	178.697	142.897	3193	2696.33	0.989035	-0.0159059	0.962563	0.999636
SMU_689	SMU_689	hypothetical protein	2940	367.09	312.703	46816.3	42030	0.922682	-0.116095	0.717394	0.937802
SMU_690	SMU_690	hypothetical protein	588	587.06	393.883	12907.7	9115	1.1524	0.204647	0.522197	0.838917
SMU_691	pepT	peptidase T	1221	156.527	160.057	7943	8479.67	0.769254	-0.378468	0.0568956	0.304393
SMU_692	SMU_692	hypothetical protein	486	402.77	275.21	7112	5030.67	1.13797	0.186458	0.436055	0.788338
SMU_694c	SMU_694c	ferredoxin (4Fe-4S)	195	61.76	50.7833	260	231	0.965827	-0.0501636	0.923292	0.998027
SMU_695	SMU_695	hypothetical protein	483	158.603	145.69	2752	2639.33	0.861971	-0.214289	0.449176	0.79307
SMU_696	SMU_696	cytidylate kinase	684	446.607	523.803	11993.3	14471	0.680038	-0.556312	0.00463819	0.066485
SMU_697	SMU_697	translation initiation factor IF-3	531	506.523	322.207	10034	6590	1.24308	0.313924	0.283409	0.661353
SMU_698	SMU_698	50S ribosomal protein L35	201	172.877	122.44	789.333	590	1.08457	0.11712	0.762972	0.956143
SMU_699	SMU_699	50S ribosomal protein L20	360	1373.02	683.513	16148	8454.67	1.53525	0.618472	0.0767931	0.361744
SMU_700c	SMU_700c	phosphoglycerate mutase	627	151.47	111.63	3590	2803.33	1.05549	0.0779171	0.840888	0.975601
SMU_701c	SMU_701c	hypothetical protein	369	332.16	162.957	4125.67	2083	1.5568	0.638582	0.0163334	0.145193
SMU_702c	SMU_702c	transcriptional regulator	474	149.72	139.733	2548.67	2490.33	0.858163	-0.220676	0.564258	0.868864
SMU_703c	SMU_703c	hypothetical protein	843	182.357	131.777	6200	4637	1.07461	0.103811	0.615535	0.888025
SMU_704c	SMU_704c	autolysin; amidase	984	47.6467	49.39	1895.67	2081	0.791374	-0.337568	0.440351	0.790206
SMU_706c	SMU_706c	hypothetical protein	570	111.757	60.4833	2338	1347	1.29962	0.378087	0.413577	0.76697
SMU_707c	SMU_707c	endolysin	849	550.363	344.357	18768	12226	1.22799	0.296298	0.251207	0.632664
SMU_709	SMU_709	hypothetical protein	525	294.887	198.44	5932.67	4005.33	1.18336	0.242889	0.538091	0.852968
SMU_711	SMU_711	hypothetical protein	390	46.0467	33.1367	614.333	460	1.07601	0.105694	0.83393	0.970614
SMU_712	capP	phosphoenolpyruvate carboxylase	2724	386.82	265.91	46643.7	33027.3	1.15072	0.202543	0.288054	0.667978
SMU_713	ftsW	cell division protein FtsW	1278	504.713	445.323	27881	24772	0.907656	-0.139783	0.679475	0.923027
SMU_714	SMU_714	elongation factor Tu	1197	12590.8	10805.1	638077	560261	0.924227	-0.113681	0.627396	0.893909
SMU_715	SMU_715	triosephosphate isomerase	759	1080.29	942.11	33697.7	29171.3	0.918543	-0.122581	0.805405	0.963601
SMU_716	murN	peptidoglycan branched peptide synthesis protein MurN	1233	527.66	245.853	27058	13172	1.65094	0.72329	4.55436e-05	0.00237477
SMU_717	murM	peptidoglycan branched peptide synthesis protein MurM	1215	509.59	405.397	26333.3	21431.7	1.02261	0.0322528	0.919403	0.997569
SMU_718c	SMU_718c	hypothetical protein	810	154.963	140.657	5085.33	4716.67	0.909184	-0.137357	0.741614	0.951791
SMU_719c	SMU_719c	hypothetical protein	1305	91.3833	97.1433	4976.67	5531	0.764823	-0.386803	0.224774	0.616373
SMU_720	SMU_720	Na+/solute symporter	879	215.647	126.827	7745	4677.67	1.32719	0.408374	0.135082	0.482849
SMU_721	SMU_721	hypothetical protein	393	90.7267	77.28	1208.67	1075	0.943009	-0.0846571	0.835648	0.971994
SMU_723	SMU_723	cadmium-transporting ATPase	2682	776.923	563.387	92117	68662	1.07018	0.0978503	0.622471	0.891914
SMU_724	SMU_724	glycerophosphoryl diester phosphodiesterase	741	49.9933	56.9867	1465	1720.33	0.706446	-0.501349	0.176422	0.541125
SMU_725c	SMU_725c	hypothetical protein	858	69.6067	49.6267	2364.33	1779.67	1.07829	0.108743	0.715604	0.937802
SMU_727	SMU_727	transcriptional regulator	384	8.43667	16.3567	110.667	218.667	0.522804	-0.935659	0.0732423	0.351756
SMU_728	SMU_728	oxidoreductase	885	114.423	112.293	4116	4170.33	0.819364	-0.287423	0.266055	0.647401
SMU_731	SMU_731	ABC transporter ATP-binding protein	735	22.5067	14.4533	659	435.333	1.21942	0.286201	0.456518	0.794199
SMU_732	SMU_732	hypothetical protein	651	51.46	27.11	1337.67	711.333	1.42447	0.51042	0.282592	0.661353
SMU_734	SMU_734	hypothetical protein	426	59.9633	30.64	926.43	474.91	1.45458	0.540607	0.259364	0.637163
SMU_735	SMU_735	hypothetical protein	450	25.1567	19.0467	412	317.333	1.05448	0.0765333	0.871839	0.977939
SMU_737	SMU_737	hypothetical protein	1209	61.3233	60.5233	3110.67	3181.67	0.803819	-0.315058	0.18435	0.559797
SMU_739c	SMU_739c	hypothetical protein	1557	78.0567	74.15	5266.33	5123.33	0.857664	-0.221515	0.443114	0.790819
SMU_741	SMU_741	hypothetical protein	1059	68.0333	54.69	2979.33	2484	0.986617	-0.0194386	0.936183	0.998043
SMU_742	SMU_742	hypothetical protein	831	76.8833	71.3433	2583	2469.33	0.864979	-0.209263	0.434305	0.786316
SMU_743	SMU_743	hypothetical protein	822	118.707	120.933	3949	4149	0.811531	-0.301283	0.353135	0.726547
SMU_744	ftsY	cell division protein FtsY	1497	377.8	473.18	24510	31339.3	0.664427	-0.589817	0.0416117	0.264127
SMU_745	lmrB	drug-export protein; multidrug resistance protein	1365	203.917	127.327	11873	7638	1.26008	0.333517	0.158027	0.518787
SMU_746c	SMU_746c	hypothetical protein	816	435.08	518.66	14062.7	17525.3	0.665349	-0.587818	0.0228738	0.185532
SMU_747c	SMU_747c	permease	906	727.293	939.327	26880.7	35709	0.617085	-0.696459	0.00731361	0.088393
SMU_751	SMU_751	transcriptional accessory protein	2127	224.623	154.627	21106	14893.3	1.16348	0.218442	0.520967	0.838416
SMU_752	SMU_752	hypothetical protein	438	170.07	110.623	2699.33	1777.67	1.22183	0.289042	0.456493	0.794199
SMU_753	SMU_753	hypothetical protein	300	425.357	460.61	3936	4379.67	0.73113	-0.4518	0.107196	0.438535
SMU_754	SMU_754	HPr kinase/phosphorylase	936	1609.49	937.853	61967.7	37038.3	1.33859	0.420716	0.107651	0.438535
SMU_755	SMU_755	prolipoprotein diacylglyceryl transferase	780	670.643	466.233	20835	15037.3	1.12986	0.176148	0.356104	0.728576
SMU_756	SMU_756	hypothetical protein	396	274.34	180.163	3713	2529.33	1.18413	0.243827	0.236189	0.621406
SMU_757	SMU_757	hypothetical protein	456	125.907	87.0167	2049	1470.33	1.14274	0.192499	0.462769	0.796748
SMU_758c	SMU_758c	hypothetical protein	288	27.8367	30.8767	237.667	276.667	0.783923	-0.351216	0.473779	0.802084
SMU_759	SMU_759	protease	927	159.297	146.903	6007	5760.67	0.867085	-0.205755	0.398769	0.759294
SMU_761	SMU_761	protease	1287	557.39	555.08	30151	31153.7	0.784806	-0.349592	0.0651738	0.327933
SMU_764	ahpC	alkyl hydroperoxide reductase	561	493.623	494.7	10484.3	10727.7	0.801288	-0.319607	0.402536	0.759434
SMU_765	SMU_765	alkyl hydroperoxide reductase	1533	1101.32	1322.18	72490.7	89345	0.678082	-0.560469	0.0554193	0.301199
SMU_768c	SMU_768c	hypothetical protein	318	9.35	17.0967	91.6667	178.667	0.608912	-0.715693	0.203622	0.587978
SMU_769	SMU_769	hypothetical protein	213	765.603	1249.65	3912.33	6764.67	0.514681	-0.95825	0.00363201	0.0566531
SMU_770c	SMU_770c	manganese transporter	1341	672.483	902.433	37918.7	53032.3	0.596465	-0.745491	0.00556062	0.0719726
SMU_772	gbpD	glucan-binding protein D	2181	258.487	148.52	24774.7	14664.3	1.36549	0.449422	0.225411	0.616373
SMU_773c	SMU_773c	lysyl-tRNA synthetase	1491	443.16	240.827	27909	15923.3	1.41098	0.496701	0.103204	0.429227
SMU_774	SMU_774	hypothetical protein	903	282.59	106.69	10168.7	4061.33	1.91885	0.94024	0.00607602	0.0758782
SMU_775c	SMU_775c	hypothetical protein	2154	287.773	224.207	26785.7	21796.3	1.01109	0.0159152	0.934455	0.998043
SMU_776	SMU_776	hypothetical protein	1158	130.903	76.4833	6262	3828.33	1.2963	0.374395	0.150092	0.505383
SMU_777	aroD	3-dehydroquinase	678	301.273	277.1	7883.67	7585.33	0.853589	-0.228387	0.229889	0.618964
SMU_778	aroE	shikimate 5-dehydrogenase	870	394.833	307.557	13645.7	11193.3	0.985863	-0.0205404	0.941713	0.998043
SMU_779	aroB	3-dehydroquinate synthase	1068	433.65	482.29	19091	22073.3	0.705009	-0.504287	0.00173995	0.0348946
SMU_780	aroC	chorismate synthase	1167	439.05	718.81	21558.7	36250.7	0.50658	-0.981139	0.00281962	0.050532
SMU_781	SMU_781	prephenate dehydrogenase	1107	597.227	472.103	27235	22420.3	0.973617	-0.038574	0.877155	0.979309
SMU_782	SMU_782	hypothetical protein	342	513.503	419.8	5459	4732.33	0.905731	-0.142845	0.799293	0.962111
SMU_784	aroA	3-phosphoshikimate 1-carboxyvinyltransferase	1284	95.9667	69.55	5158.33	3902.67	1.09685	0.133361	0.694957	0.929837
SMU_785	aroK	shikimate kinase	477	121.797	134.223	2075.67	2409	0.761325	-0.393416	0.311695	0.692865
SMU_786	pheA	prephenate dehydratase	825	305.037	232.133	9969	7993	1.04338	0.0612693	0.848751	0.976019
SMU_787	SMU_787	transcriptional regulator	1389	256.153	205.67	15200.3	12578	1.00297	0.00427867	0.98751	0.999636
SMU_788	SMU_788	RNA methyltransferase	1356	313.007	184.793	17732.3	10998.7	1.29733	0.375544	0.171304	0.53078
SMU_789	SMU_789	hypothetical protein	636	762.64	473.21	18793.7	11989.7	1.2367	0.306498	0.493069	0.82025
SMU_793	SMU_793	hypothetical protein	390	62.7	44.7033	811.333	614.333	1.08157	0.113124	0.78688	0.957977
SMU_794	SMU_794	hypothetical protein	378	322.363	277.323	4042.33	3652.33	0.900653	-0.150956	0.562616	0.868864
SMU_795	SMU_795	esterase	408	221.127	239.503	3050	3489.67	0.72568	-0.462595	0.160618	0.518787
SMU_796	SMU_796	hypothetical protein	834	423.277	318.34	13839.7	11056	1.01037	0.0148801	0.964259	0.999636
SMU_797	SMU_797	hypothetical protein	219	55.1733	45.9433	294.667	259.667	0.932507	-0.100814	0.826922	0.969257
SMU_799c	SMU_799c	hypothetical protein	363	228.133	165.95	2718.67	2071.33	1.07355	0.102388	0.719973	0.937866
SMU_801	SMU_801	GTP-binding protein	1311	262.887	217.013	14443	12444.3	0.949224	-0.0751795	0.699859	0.933591
SMU_802	SMU_802	hypothetical protein	183	45.4867	25.6	173	102	1.29408	0.371931	0.453521	0.794199
SMU_803c	SMU_803c	ABC transporter ATP-binding protein	1506	262.587	212.593	16741.3	14214.3	0.993461	-0.00946447	0.979066	0.999636
SMU_805c	SMU_805c	amino acid ABC transporter ATP-binding protein	741	2728.72	2963.52	79881.7	90036.7	0.726355	-0.461254	0.00536814	0.0704809
SMU_806c	SMU_806c	glutamine ABC transporter permease	2187	807.643	773.697	76606.7	76427	0.818143	-0.289576	0.084094	0.377931
SMU_807	SMU_807	hypothetical protein	918	17.89	16.9967	668.333	658.333	0.834725	-0.260628	0.46744	0.799511
SMU_809	uvrB	excinuclease ABC subunit B	1992	405.37	540.2	35157.3	48401.3	0.608683	-0.716237	0.00140555	0.0294843
SMU_811	SMU_811	hypothetical protein	333	257.293	946.427	2921	10454	0.356052	-1.48984	0.00428689	0.0620918
SMU_813	SMU_813	transcriptional regulator	891	160.497	213.963	5869.33	8000.67	0.623605	-0.681297	0.0236734	0.190326
SMU_814	mutT	MutT-like protein	465	204.793	326.953	3452.67	5640.33	0.527388	-0.923064	0.003718	0.0570197
SMU_815	SMU_815	amino acid ABC transporter substrate-binding protein	816	459.587	503.573	15047	17058.3	0.741758	-0.43098	0.108517	0.440097
SMU_816	SMU_816	transaminase	1137	178.653	113.457	8394.33	5577	1.20388	0.267698	0.35133	0.726135
SMU_817	SMU_817	amino acid ABC transporter substrate-binding protein	816	81.8333	46.14	2725	1566.33	1.38146	0.466197	0.136654	0.482849
SMU_818	SMU_818	30S ribosomal protein S21	177	93.05	56.86	333.667	209.667	1.23506	0.304582	0.469855	0.799689
SMU_819	mscL	large conductance mechanosensitive channel	384	316.187	199.597	4080.67	2696	1.2371	0.30696	0.436285	0.788338
SMU_820	SMU_820	hypothetical protein	1521	296.613	147.72	18996	9938.33	1.51758	0.601769	0.0447532	0.271344
SMU_821	dnaG	DNA primase	1779	333.19	167.507	25338	13320	1.52721	0.610894	0.00358317	0.0563732
SMU_822	rpoD	RNA polymerase sigma factor RpoD	1116	315.827	254.69	14553.7	12283.3	0.974233	-0.037662	0.886694	0.983719
SMU_823	SMU_823	hypothetical protein	336	865.687	526.817	9359.67	5927	1.28139	0.357713	0.208604	0.593919
SMU_824	SMU_824	dTDP-4-keto-L-rhamnose reductase	855	247.4	191.093	8387.67	6871.67	1.01085	0.0155667	0.972978	0.999636
SMU_825	rgpA	RgpAc; glycosyltransferase	1155	355.123	152.44	17176.3	7626	1.79874	0.846985	0.00096843	0.022121
SMU_826	rgpB	rhamnosyltransferase	936	142.553	89.2567	5417.33	3533.67	1.2363	0.306026	0.11984	0.455812
SMU_827	rgpC	polysaccharide ABC transporter permease	810	455.317	269.84	15006.7	9085.33	1.32396	0.40486	0.110388	0.443508
SMU_828	rgpD	polysaccharide ABC transporter ATP-binding protein	1218	201.247	107.6	10291.7	5705	1.46033	0.546296	0.0177161	0.152509
SMU_829	rgpE	glycosyltransferase	1398	303.68	186.907	17980.7	11491.3	1.2775	0.353323	0.104798	0.432707
SMU_830	rgpF	RgpFc protein	1752	335.693	189.69	25348	14849	1.38466	0.469536	0.0588292	0.309404
SMU_831	SMU_831	hypothetical protein	2541	289.273	162.527	32568.7	18791.7	1.39947	0.484883	0.038556	0.250408
SMU_832	SMU_832	hypothetical protein	1317	122.55	60.8067	6839.67	3503.33	1.56943	0.650239	0.000334907	0.0103594
SMU_833	SMU_833	glycosyltransferase	927	123.267	82.0333	4697.33	3213.67	1.18941	0.250249	0.322431	0.703871
SMU_834	SMU_834	hypothetical protein	939	321.483	162.103	12269.7	6436.67	1.53541	0.618619	0.000786443	0.0194548
SMU_835	SMU_835	hypothetical protein	1812	136.16	98.1567	10759.7	7959.67	1.10612	0.145505	0.561899	0.868864
SMU_836	SMU_836	hypothetical protein	1635	11.7967	7.93333	822.333	577.333	1.1391	0.187899	0.589027	0.880769
SMU_837	SMU_837	reductase	843	359.17	513.49	12184	18049	0.553096	-0.854398	2.22734e-05	0.00135497
SMU_838	gshR	glutathione reductase	1353	253.6	227.8	14384.7	13479	0.885205	-0.175917	0.557617	0.865541
SMU_839	fol	folyl-polyglutamate synthetase	1257	31.3967	35.44	1664.67	1943.33	0.735486	-0.443229	0.185143	0.561271
SMU_840c	SMU_840c	hypothetical protein	447	96.3333	105.953	1525	1748	0.753395	-0.408521	0.21722	0.607586
SMU_841	SMU_841	aminotransferase	1143	113.357	73.0733	5456.33	3623.67	1.225	0.292784	0.382026	0.749362
SMU_842	thiI	thiamine biosynthesis protein ThiI	1218	232.543	146.357	11839.7	7773.33	1.24128	0.311827	0.270858	0.652132
SMU_843	SMU_843	hypothetical protein	1182	85.64	93.3433	4220	4780.33	0.726451	-0.461062	0.0170154	0.148602
SMU_844	SMU_844	hypothetical protein	531	126.13	244.043	2524.67	4982	0.45602	-1.13283	0.00100048	0.0225418
SMU_845	SMU_845	hypothetical protein	588	191.913	438.307	4439	10150.3	0.437386	-1.19302	0.00615341	0.0758782
SMU_846	SMU_846	50S ribosomal protein L21	315	1580.6	959.27	15591.3	9820	1.29169	0.369261	0.215488	0.606227
SMU_848	SMU_848	hypothetical protein	336	1861.58	1136.99	20165.7	12770.3	1.28922	0.366499	0.221391	0.611207
SMU_849	SMU_849	50S ribosomal protein L27	294	222.423	209.65	1954.33	1936.67	0.866947	-0.205985	0.590591	0.880769
SMU_850	SMU_850	hypothetical protein	696	52.3133	29.66	1429.33	841.667	1.34954	0.432465	0.260219	0.638307
SMU_851	SMU_851	hypothetical protein	492	48.1933	22.7833	852.667	424.667	1.52707	0.610763	0.131323	0.479328
SMU_852	SMU_852	transcriptional regulator; CpsY-like protein	906	111.473	61.7967	4046	2363.67	1.35982	0.443416	0.175821	0.541029
SMU_853	lspA	lipoprotein signal peptidase	462	82.74	59.2967	1347	1020.33	1.07132	0.0993878	0.785358	0.957171
SMU_854	SMU_854	pseudouridylate synthase	891	130.677	117.887	4741	4415.67	0.868649	-0.203154	0.45062	0.793804
SMU_855	SMU_855	hypothetical protein	573	343.023	314.93	7529.33	7057.33	0.86507	-0.209112	0.376883	0.74729
SMU_856	pyrR	bifunctional pyrimidine regulatory protein PyrR/uracil phosphoribosyltransferase	531	168.187	124.683	3333	2540.33	1.03324	0.0471708	0.867769	0.977939
SMU_857	SMU_857	uracil permease	1266	674.493	544.76	36676.3	29883.7	0.963661	-0.0534029	0.877468	0.979309
SMU_858	pyrB	aspartate carbamoyltransferase	927	333.347	236.167	12675.3	9233.33	1.08571	0.118642	0.618898	0.890062
SMU_859	pyrA	carbamoyl phosphate synthase small subunit	1089	353.91	302.423	16154.7	14143	0.912591	-0.131959	0.587656	0.880769
SMU_860	pyrAB	carbamoyl phosphate synthase large subunit	3180	715.563	660.46	100965	95829.7	0.838443	-0.254215	0.336682	0.709192
SMU_862	SMU_862	permease	1302	170.18	93.4567	9168.33	5328.33	1.38318	0.467985	0.196704	0.580921
SMU_863	SMU_863	ABC transporter ATP-binding protein	708	514.583	286.567	13940.3	8277	1.34928	0.432194	0.234094	0.619529
SMU_864	SMU_864	ABC transporter permease	1245	170.127	99.62	8731.33	5411.67	1.31342	0.39333	0.248071	0.6318
SMU_865	SMU_865	30S ribosomal protein S16	276	133.16	65.0533	1072.67	545.667	1.5498	0.632083	0.0909758	0.398155
SMU_866	SMU_866	hypothetical protein	240	162.02	70.2233	1037	469.667	1.6968	0.76282	0.0625156	0.322291
SMU_867	rimM	16S rRNA-processing protein RimM	519	47.5067	16.0167	907.667	317.667	2.0778	1.05505	0.00875087	0.0991946
SMU_868	trmD	tRNA (guanine-N(1)-)-methyltransferase	723	32.3267	23.3333	913.333	689.667	1.08689	0.120206	0.733413	0.945921
SMU_869	trxB2	thioredoxin reductase	1014	106.32	58.5933	4374.33	2538.67	1.38097	0.465679	0.155099	0.511651
SMU_870	SMU_870	sugar metabolism transcriptional regulator	714	428.553	273.587	12232	7958.67	1.20352	0.267266	0.489004	0.818509
SMU_871	pfkB	1-phosphofructokinase	912	346.643	216.843	12880	8340.33	1.23693	0.306765	0.314311	0.695295
SMU_872	SMU_872	PTS system fructose-specific transporter subunit IIABC	1968	2001.46	1790.11	174901	158409	0.9095	-0.136855	0.714793	0.937802
SMU_873	metE	5-methyltetrahydropteroyltriglutamate/homocysteine S-methyltransferase	2238	16.25	49.6833	1600	4945.67	0.365783	-1.45094	0.00499941	0.0686009
SMU_874	SMU_874	bifunctional homocysteine S-methyltransferase/5,10-methylenetetrahydrofolate reductase	1857	26.56	57.44	2138.33	4710.67	0.442894	-1.17497	0.0151871	0.140203
SMU_875c	SMU_875c	transposase, IS150-like	792	22.7767	6.09667	753.063	197.04	1.88679	0.915935	0.102058	0.427142
SMU_876	msmR	MSM operon regulatory protein	837	56.36	49.6133	1905.67	1732.67	0.934629	-0.0975337	0.803632	0.963601
SMU_877	agaL	alpha-galactosidase	2163	335.55	412.247	31426.3	40174.3	0.667882	-0.582336	0.0490866	0.283967
SMU_878	msmE	multiple sugar-binding ABC transporter, sugar-binding protein MsmE	1263	648	712.293	33946	39151	0.721893	-0.470144	0.0491691	0.283967
SMU_879	msmF	multiple sugar-binding ABC transporter permease MsmF	873	756.067	872.77	26932	31875.3	0.697199	-0.520358	0.0306681	0.22537
SMU_880	msmG	multiple sugar-binding ABC transporter permease MsmG	834	1336.3	1726.9	45041.3	59896.7	0.624568	-0.679069	0.00336035	0.0537951
SMU_881	gtfA	sucrose phosphorylase GtfA	1446	1849.19	2216.6	112695	140989	0.663498	-0.591835	0.00612223	0.0758782
SMU_882	msmK	multiple sugar-binding ABC transporter ATP-binding protein, MsmK	1134	2505.88	2445.52	117595	119921	0.820924	-0.28468	0.22877	0.618964
SMU_883	dexB	dextran glucosidase DexB	1611	1558.17	2135.55	107101	152019	0.585009	-0.773469	0.00382955	0.0582411
SMU_885	galR	LacI family transcriptional repressor	999	104.53	115.733	4270	4940.67	0.751426	-0.412297	0.246218	0.630222
SMU_886	galK	galactokinase	1173	330.457	311.02	16004.3	15813	0.836811	-0.257026	0.248953	0.632664
SMU_887	galT	galactose-1-phosphate uridylyltransferase	1476	971.867	785.943	60705	51106.7	0.966408	-0.0492963	0.771037	0.956143
SMU_888	galE	UDP-galactose 4-epimerase GalE	1002	831.32	569.59	34174	24273.7	1.13591	0.183842	0.329509	0.709192
SMU_889	pbpX	penicillin-binding protein, class C; fmt-like protein	1080	588.503	526.803	26384.3	24374.7	0.874086	-0.194152	0.33707	0.709192
SMU_890	SMU_890	hypothetical protein	543	26.78	14.3833	538	303.333	1.36564	0.449575	0.335071	0.709192
SMU_891	hsdM	type I restriction-modification system DNA methylase	1605	23.8	0.00333333	1800	0.333333	1.36043	0.444058	0.25283	0.633237
SMU_892	hsdS	restriction endonuclease	1812	15.87	0	1365.67	0	1.20673	0.271098	0.396837	0.758078
SMU_897	SMU_897	type I restriction-modification system, helicase subunits	3048	8.52	0.00666667	1262	0.666667	1.20639	0.270702	0.397524	0.758078
SMU_898	SMU_898	hypothetical protein	375	125.297	105.913	1592	1389	0.977176	-0.0333091	0.938461	0.998043
SMU_899	SMU_899	hypothetical protein	846	288.797	223.107	9915.67	7919	1.05819	0.0816009	0.84927	0.976019
SMU_900	dapB	4-hydroxy-tetrahydrodipicolinate reductase	768	148.803	160.3	4685.67	5087.67	0.795876	-0.329384	0.414786	0.76737
SMU_901	papS	tRNA CCA-pyrophosphorylase	1206	146.917	107.61	7369.33	5652	1.07201	0.100314	0.731	0.944812
SMU_902	SMU_902	ABC transporter ATP-binding protein	1869	203.42	128.767	16348.7	10774.3	1.22259	0.28994	0.105299	0.43379
SMU_905	SMU_905	ABC transporter ATP-binding protein	1737	204.047	167.757	15333	13016.3	0.97281	-0.0397706	0.861207	0.977939
SMU_906	SMU_906	ABC transporter ATP-binding protein	1773	161.303	128.2	12396	10146	0.998786	-0.0017524	0.993477	0.999964
SMU_909	SMU_909	permease	921	96.5367	75.9833	3596.33	2955.33	0.999242	-0.00109372	0.996502	0.999964
SMU_910	gtfD	glucosyltransferase-S	4389	757.973	297.463	147367	60572.7	1.79547	0.844365	0.0709535	0.344389
SMU_911c	SMU_911c	hypothetical protein	510	188.22	157.573	3606	3054.67	0.948475	-0.0763177	0.817402	0.967104
SMU_913	SMU_913	glutamate dehydrogenase	1350	336.207	182.407	19863.3	10826	1.4336	0.519641	0.208291	0.593919
SMU_914c	SMU_914c	hypothetical protein	384	276.937	174.2	3535.67	2354.67	1.21704	0.283381	0.513641	0.833714
SMU_915c	SMU_915c	7-cyano-7-deazaguanine reductase	489	137.793	81.6233	2412.67	1513.67	1.2823	0.358728	0.372779	0.742958
SMU_916c	SMU_916c	7-cyano-7-deazaguanosine (preQ0) biosynthesis protein QueE	717	120.733	76.32	3398.67	2238.33	1.24163	0.312234	0.358182	0.731685
SMU_917c	SMU_917c	6-pyruvoyl tetrahydrobiopterin synthase	447	172.683	100.933	2724.67	1669.67	1.31834	0.398722	0.292918	0.674117
SMU_919c	SMU_919c	7-cyano-7-deazaguanine synthase QueC	654	97.8733	59.9733	2458.33	1575.33	1.25519	0.32791	0.253553	0.633237
SMU_921	SMU_921	transcriptional regulator	435	67.66	74.07	1021	1166.67	0.736343	-0.44155	0.364336	0.736034
SMU_922	SMU_922	ABC transporter ATP-binding protein	1803	183.057	455.137	14251	36202.3	0.380739	-1.39313	0.00273524	0.0499181
SMU_923	SMU_923	ABC transporter ATP-binding protein	1755	349.733	845.99	26529.7	65411.3	0.389911	-1.35878	0.00335226	0.0537951
SMU_924	tpx	2-Cys peroxiredoxin	486	156.897	113.077	2730	2056.67	1.0565	0.0792909	0.833376	0.970588
SMU_925	SMU_925	hypothetical protein	471	46.66	32.0133	799	560	1.1189	0.162084	0.709641	0.935762
SMU_926	SMU_926	GTP-pyrophosphokinase	624	97.8367	61.3033	2349.67	1529	1.22984	0.298476	0.417312	0.769287
SMU_927	SMU_927	response regulator	687	124.947	88.3967	3396.67	2465.33	1.11198	0.153127	0.643155	0.904135
SMU_928	SMU_928	histidine kinase	1233	87.5233	62.3633	4520.67	3353	1.08512	0.117848	0.709405	0.935762
SMU_929c	SMU_929c	hypothetical protein	351	21.3967	10.5567	247	126	1.46462	0.550529	0.231647	0.61897
SMU_930c	SMU_930c	transcriptional regulator	912	17.7933	9.52667	648	367	1.32252	0.403287	0.383165	0.749362
SMU_932	SMU_932	hypothetical protein	1008	29.6733	12.3	1196.33	530	1.47785	0.563498	0.29704	0.68098
SMU_933	SMU_933	amino acid ABC transporter substrate-binding protein	855	30.3767	10.5767	1019	379	1.68127	0.749553	0.162605	0.518787
SMU_934	SMU_934	amino acid ABC transporter permease	693	196.753	94.4567	5216	2647	1.41387	0.499654	0.276331	0.657502
SMU_935	SMU_935	amino acid ABC transporter permease	675	76.1133	34.4267	1950.33	935.333	1.41814	0.503995	0.327251	0.709192
SMU_936	SMU_936	amino acid ABC transporter ATP-binding protein	765	78.9	30.1467	2337.33	950.667	1.63782	0.711778	0.158514	0.518787
SMU_937	SMU_937	mevalonate diphosphate decarboxylase	933	122.603	84.4333	4651.67	3337.33	1.13509	0.182809	0.509748	0.8315
SMU_938	SMU_938	phosphomevalonate kinase	999	165.33	115.443	6824.33	4910	1.1245	0.16928	0.405033	0.761261
SMU_939	SMU_939	isopentenyl pyrophosphate isomerase	996	117.837	115.05	4800.67	4890.67	0.81792	-0.289968	0.263374	0.643452
SMU_940c	SMU_940c	hemolysin III	657	585.977	762.553	14925.7	20093.7	0.611524	-0.70952	0.00915453	0.102497
SMU_941c	SMU_941c	hypothetical protein	471	67.1167	50.3167	1098.33	881	0.99966	-0.000490323	0.999146	0.999964
SMU_942	mvaA	hydroxymethylglutaryl-CoA reductase	1284	174.43	155.297	9364.67	8752.33	0.894169	-0.161381	0.658893	0.916249
SMU_943c	SMU_943c	hydroxymethylglutaryl-CoA synthase	1176	166.457	134.397	8192	6904.67	0.998946	-0.00152193	0.99724	0.999964
SMU_944	thyA	thymidylate synthase	840	154.847	76.2867	5212.33	2684.67	1.54683	0.629318	0.0489957	0.283967
SMU_946	SMU_946	permease	780	129.25	72.21	4049	2331.33	1.39735	0.48269	0.148385	0.503352
SMU_947	dfrA	dihydrofolate reductase	513	99.4067	48.4867	1842.33	952	1.50322	0.588055	0.118011	0.453411
SMU_949	clpX	ATP-dependent protease ATP-binding subunit ClpX	1233	316.283	200.18	16210.7	10759.3	1.21862	0.285248	0.26649	0.647596
SMU_950	SMU_950	GTP-binding protein YsxC	594	488.91	425.523	11068.3	9954	0.91472	-0.128597	0.639961	0.901876
SMU_951	SMU_951	amino acid permease	1377	161.323	86.5867	9303.67	5243	1.39902	0.48442	0.107326	0.438535
SMU_952	SMU_952	homocysteine methyltransferase	951	210.86	167.383	8111.67	6728.67	0.962156	-0.0556577	0.848507	0.976019
SMU_953c	SMU_953c	transcriptional regulator/aminotransferase	1263	43.3533	49.5767	2260.33	2717	0.692499	-0.530117	0.160141	0.518787
SMU_954	SMU_954	pyridoxamine kinase	852	58.7867	53.6667	1968.33	1908.67	0.851776	-0.231454	0.57095	0.874961
SMU_955	SMU_955	hypothetical protein	534	75.3767	69.8433	1474.67	1434.67	0.842458	-0.247324	0.462766	0.796748
SMU_956	clp	Clp-like ATP-dependent protease, ATP-binding subunit	2106	3733	5777.73	342858	545537	0.520136	-0.94304	0.000905255	0.0211806
SMU_957	SMU_957	50S ribosomal protein L10	504	1402.29	241.653	25772.3	4647	3.77867	1.91788	1.07552e-06	8.9219e-05
SMU_960	SMU_960	50S ribosomal protein L7/L12	369	1015.25	472.523	12705.3	6050.33	1.63128	0.706001	0.086929	0.38694
SMU_961	SMU_961	hypothetical protein	552	181.003	30.3833	3653.67	651.667	3.73075	1.89946	8.17405e-07	7.10364e-05
SMU_962	SMU_962	dehydrogenase	1068	270.473	53.22	11737.3	2438.33	3.31535	1.72916	1.48572e-06	0.000112977
SMU_963c	SMU_963c	deacetylase	900	470.773	531.343	17148.7	20123	0.751551	-0.412057	0.281239	0.661353
SMU_965	SMU_965	homoserine dehydrogenase	1287	220.703	148.1	12024.3	8327.67	1.16949	0.225874	0.225609	0.616373
SMU_966	SMU_966	homoserine kinase	867	278.567	191.97	9693	6978.33	1.13103	0.177641	0.417048	0.769287
SMU_967	folC	folyl-polyglutamate synthetase	1278	185.947	134.113	9996.67	7470	1.07705	0.10709	0.531923	0.848116
SMU_968	SMU_968	GTP cyclohydrolase I	564	158.393	127.017	3377.33	2794.67	0.98899	-0.0159724	0.946076	0.998043
SMU_969	folP	dihydropteroate synthase	801	228.32	160.417	7313.33	5324.33	1.11212	0.153309	0.358425	0.731685
SMU_970	folA	dihydroneopterin aldolase	363	103.213	152.56	1238	1900.33	0.5416	-0.884701	0.00062192	0.0177344
SMU_971	folK	2-amino-4-hydroxy-6-hydroxymethyldihydropteridine pyrophosphokinase	480	103.833	98.75	1797.67	1782	0.867388	-0.20525	0.612877	0.888025
SMU_972	murB	UDP-N-acetylenolpyruvoylglucosamine reductase	921	236.707	163.993	8924	6353.33	1.11104	0.151913	0.540614	0.855205
SMU_973	potA	spermidine/putrescine ABC transporter ATP-binding protein	1155	293.89	233.647	14477.7	11633.3	0.989628	-0.015042	0.962266	0.999636
SMU_974	potB	spermidine/putrescine ABC transporter permease	795	174.03	163.733	5590.67	5362.33	0.839702	-0.252051	0.421165	0.773599
SMU_975	potC	spermidine/putrescine ABC transporter permease	777	119.823	111.467	3762.33	3555.67	0.855935	-0.224426	0.51439	0.833714
SMU_976	potD	ABC transporter periplasmic spermidine/putrescine-binding protein	1074	182.903	173.16	8293.67	7929	0.841969	-0.248162	0.525604	0.843647
SMU_977	licT	transcriptional antiterminator LicT (fragment)	843	58.31	53.3067	1997	1863.67	0.88046	-0.183671	0.665578	0.91887
SMU_980	bglP	PTS system beta-glucoside-specific transporter subunit II	1935	125.627	479.783	10917.7	41763.7	0.692706	-0.529685	0.295905	0.679982
SMU_983	bglC	transcriptional regulator	906	16.3	14.1033	590.667	542	0.924569	-0.113148	0.817673	0.967104
SMU_984	SMU_984	hypothetical protein	501	107.127	40.5	1921.33	771.333	1.69556	0.761761	0.113116	0.449546
SMU_985	bglA	beta-glucosidase	1437	184.407	84.18	11013.7	5310	1.55546	0.637337	0.085838	0.383957
SMU_986c	SMU_986c	hypothetical protein	516	11.8533	4.45667	225	88	1.76464	0.81937	0.0838248	0.377759
SMU_987	wapA	cell wall-associated protein WapA	1362	1343.14	1016.79	77483	60755.3	1.05508	0.077349	0.800266	0.962111
SMU_988	SMU_988	cardiolipin synthase	1539	159.037	74.89	10559.7	5101.67	1.65213	0.724325	0.00553627	0.0719726
SMU_989	asd	aspartate-semialdehyde dehydrogenase	1077	606.057	415.18	27341.3	19202	1.14849	0.199736	0.322913	0.704081
SMU_990	dapA	4-hydroxy-tetrahydrodipicolinate synthase	882	611.913	557.907	22123.7	20595.3	0.869869	-0.20113	0.439734	0.789877
SMU_991	SMU_991	ribonucleotide reductase	339	288.617	152.507	3181.67	1727	1.45615	0.542156	0.0333309	0.230462
SMU_992	SMU_992	hypothetical protein	966	154.26	61.2333	6067.67	2510.67	1.84263	0.881764	0.0182612	0.156463
SMU_993	SMU_993	GTPase YlqF	852	90.5833	71.2933	3131.33	2536	1.02034	0.0290438	0.937615	0.998043
SMU_994	rnh	ribonuclease HII	783	366.973	281.99	11547.3	9106.33	1.03667	0.0519518	0.874569	0.979309
SMU_995	SMU_995	ferrichromeABC transporter permease	963	99.68	48.25	3990	1973	1.59906	0.677225	0.0135451	0.132243
SMU_996	SMU_996	ferrichromeABC transporter permease	972	152.547	117.643	6176.33	4863	1.04731	0.0666902	0.854855	0.976226
SMU_997	SMU_997	inorganic ion ABC transporter ATP-binding protein	807	124.66	88.59	4045.33	2970	1.11752	0.160303	0.632033	0.897635
SMU_998	SMU_998	ABC transporter periplasmic ferrichrome-binding protein	1017	26.01	33.0367	1083	1435.33	0.68633	-0.543025	0.202634	0.586065
SMU_1002	topA	DNA topoisomerase I	2118	197.937	91.56	18160	8772.33	1.65118	0.723499	0.015013	0.140203
SMU_1003	gid	tRNA (uracil-5-)-methyltransferase Gid	1335	252.357	173.213	14269.3	10145.3	1.15322	0.20567	0.51911	0.836904
SMU_1004	gtfB	glucosyltransferase-I	4431	158.647	187.2	32743.3	38828.5	0.802918	-0.316675	0.563369	0.868864
SMU_1005	gtfC	glucosyltransferase-SI	4368	551.117	683.037	107726	138514	0.664226	-0.590253	0.055167	0.301199
SMU_1006	SMU_1006	ABC transporter ATP-binding protein	753	38.81	39.26	1148.67	1214.33	0.784781	-0.349638	0.225291	0.616373
SMU_1007	SMU_1007	ABC transporter permease	2004	35.8	32.6067	3111	2948	0.88679	-0.173336	0.571068	0.874961
SMU_1008	SMU_1008	response regulator	672	123.42	49.1	3139	1328.33	1.82936	0.87134	0.0148455	0.140203
SMU_1009	SMU_1009	histidine kinase	954	69.2567	36.4333	2697.33	1464.33	1.40385	0.489394	0.241455	0.624157
SMU_1010	citC	[citrate (pro-3S)-lyase] ligase	1050	82.9467	39.73	3583.33	1791.33	1.58496	0.664444	0.0634943	0.324586
SMU_1011	citG	CitG protein	891	135.54	58.09	4844	2181	1.76414	0.818962	0.0127196	0.128506
SMU_1012c	SMU_1012c	transcriptional regulator	690	104.977	68.12	2814.33	1912.33	1.20475	0.268738	0.476175	0.805393
SMU_1013c	SMU_1013c	Mg2+/citrate transporter	1404	219.24	54.0033	13070.3	3336	2.79086	1.48071	0.000250527	0.00853631
SMU_1014	SMU_1014	hypothetical protein	330	53.5167	31.9433	548.333	350	1.24574	0.317	0.477286	0.805778
SMU_1016	bcc	acetyl-CoA carboxylase biotin carboxyl carrier protein subunit	393	170.147	78.41	2227.33	1088.67	1.58689	0.666199	0.0594331	0.31016
SMU_1017	oadB	oxaloacetate decarboxylase, sodium ion pump subunit	1122	639.93	479.427	30254	23219	1.07549	0.104997	0.761496	0.956143
SMU_1019	cilG	citrate lyase subunit gamma	309	1093.19	797.117	10514	7924.67	1.09851	0.135546	0.673208	0.923027
SMU_1020	cilB	citrate lyase CilB, citryl-CoA lyase subunit beta	903	1090.42	828.653	40355	31565.7	1.0627	0.0877315	0.79684	0.961871
SMU_1021	cilA	citrate lyase, alfa subunit	1536	1124.4	796.087	74148.3	54080.7	1.12721	0.172752	0.580471	0.879867
SMU_1022	citG2	2-(5''-triphosphoribosyl)-3'-dephosphocoenzyme-A synthase	537	1089.12	712.04	21918.3	14742.7	1.21552	0.281571	0.444281	0.790819
SMU_1023	pycB	oxaloacetate decarboxylase	1392	1134.91	761.42	67266	46523	1.1855	0.245491	0.46248	0.796748
SMU_1028	SMU_1028	hydrolase	1035	4.78333	6.25667	225	278	0.967656	-0.0474334	0.893807	0.987692
SMU_1032	tnr5	transposon integrase; Tn916 ORF3-like	1167	2.91333	3.00333	156.333	152.333	0.99464	-0.00775306	0.980101	0.999636
SMU_1034c	SMU_1034c	site-specific tyrosine recombinase XerS	1071	39.89	28.3567	1744.67	1296.67	1.06637	0.0927083	0.793392	0.961871
SMU_1035	glrA	ABC transporter ATP-binding protein	882	140.593	59.5667	4821.67	2211.33	1.42792	0.513917	0.364811	0.736034
SMU_1036	SMU_1036	hypothetical protein	744	233.017	116.893	6654.33	3574.67	1.28805	0.365187	0.521841	0.838917
SMU_1037c	SMU_1037c	histidine kinase	879	193.937	225.85	6857	8329.33	0.705847	-0.502573	0.0974635	0.416559
SMU_1038c	SMU_1038c	response regulator	693	417.123	330.727	11212.3	9246.33	0.995121	-0.00705605	0.987416	0.999636
SMU_1039c	SMU_1039c	lipopolysaccharide glycosyltransferase	834	138.683	181.733	4606.33	6312.33	0.615426	-0.700342	0.00282425	0.050532
SMU_1040c	SMU_1040c	oxidoreductase	756	178.013	180.877	5331	5619.33	0.786235	-0.346968	0.0992436	0.420376
SMU_1041	SMU_1041	ABC transporter ATP-binding protein	747	130.237	90.8333	3803.33	2787.33	1.1229	0.167228	0.55346	0.864041
SMU_1042	SMU_1042	hypothetical protein	1608	164.37	97.9933	11310.3	6980.67	1.30556	0.384674	0.176094	0.541029
SMU_1043c	SMU_1043c	phosphotransacetylase	996	1346.09	825.17	55415.7	35063	1.28846	0.36565	0.109677	0.442834
SMU_1044c	SMU_1044c	pseudouridylate synthase	891	294.253	158.33	10474.7	5967.67	1.38111	0.465823	0.243744	0.626614
SMU_1045c	SMU_1045c	inorganic polyphosphate/ATP-NAD kinase	834	281.083	184.927	9395.33	6468.67	1.1682	0.224289	0.55684	0.865541
SMU_1046c	SMU_1046c	GTP pyrophosphokinase	666	275.663	141.813	7163	3819	1.47474	0.56046	0.0869239	0.38694
SMU_1048	SMU_1048	hypothetical protein	567	30.5267	12.1367	629.333	269.667	1.58544	0.664885	0.212157	0.601222
SMU_1050	krpS	ribose-phosphate pyrophosphokinase	981	613.433	514.183	24856.3	21468.7	0.956107	-0.0647566	0.774513	0.956143
SMU_1051	SMU_1051	iron-sulfur cofactor synthesis protein; NifS family	1119	272.357	304.407	12690	14677	0.722669	-0.468592	0.0431256	0.265893
SMU_1052	SMU_1052	hypothetical protein	348	56.09	90.9467	618.667	1065	0.569941	-0.811115	0.098447	0.418801
SMU_1053	SMU_1053	redox-sensing transcriptional repressor Rex	642	117.273	19.9667	2833	514.667	3.4578	1.78985	5.24197e-05	0.00252855
SMU_1054	SMU_1054	glutamine amidotransferase	696	203.09	65.2	5456.67	1845.67	2.25843	1.17532	0.000329515	0.0103594
SMU_1055	radC	hypothetical protein	681	61.41	9.39333	1566.67	259	2.96483	1.56795	0.00317767	0.0522454
SMU_1057	satE	hypothetical protein	738	53.3833	84.2867	1600	2549	0.566834	-0.819001	0.0417141	0.264127
SMU_1058	satD	hypothetical protein	669	101.277	103.42	2630	2785.67	0.782952	-0.353004	0.135223	0.482849
SMU_1059	satC	hypothetical protein	528	17.3533	16.57	341.333	335.333	0.836808	-0.257031	0.511889	0.832618
SMU_1060	ffh	signal recognition particle protein	1551	291.97	292.423	19273.7	20024	0.780555	-0.357427	0.138532	0.486932
SMU_1061	ylxM	DNA-binding protein	333	100.777	35.7133	1072.67	395	1.94051	0.956433	0.02478	0.193263
SMU_1062	opuAb	ABC transporter proline/glycine betaine permease	1731	412.873	195.687	31000.7	15155.3	1.60431	0.681955	0.0592061	0.31016
SMU_1063	opuAa	proline/glycine betaine ABC transporter ATP-binding protein	1215	278.46	125.24	14148	6637.33	1.64901	0.721596	0.0560988	0.303799
SMU_1064c	SMU_1064c	GntR family transcriptional regulator	633	20.65	14.6633	495.333	371	1.08949	0.123659	0.781858	0.957065
SMU_1065c	SMU_1065c	GntR family transcriptional regulator	699	44.3967	36.15	1211.33	1027	0.980055	-0.0290649	0.926166	0.998027
SMU_1066	guaA	GMP synthase	1554	420.01	288.427	27804.7	19877.7	1.13262	0.179665	0.422881	0.774077
SMU_1067c	SMU_1067c	ABC transporter permease	789	133.383	84.04	4255.33	2741.33	1.24424	0.31526	0.439486	0.789877
SMU_1068c	SMU_1068c	ABC transporter ATP-binding protein	861	78.2367	68.3333	2715	2467	0.939338	-0.0902841	0.830238	0.969408
SMU_1069c	SMU_1069c	hypothetical protein	447	21.0767	31.74	341.333	521.333	0.592704	-0.754616	0.0806941	0.371525
SMU_1070c	SMU_1070c	hypothetical protein	528	18.25	17.4633	369.667	355	0.909396	-0.137019	0.792892	0.961871
SMU_1071c	SMU_1071c	hypothetical protein	852	94.1	46.9633	3217.33	1679.67	1.50126	0.586171	0.108774	0.440163
SMU_1072c	SMU_1072c	acetyltransferase	492	44.9567	11.7633	792.667	216.667	1.59056	0.669536	0.240102	0.62154
SMU_1073	fthS	formate--tetrahydrofolate ligase	1671	807.173	737.617	58378.7	54872	0.888769	-0.17012	0.543847	0.856362
SMU_1074	SMU_1074	phosphopantothenate--cysteine ligase	687	47.9333	26.1433	1289	725	1.37912	0.46375	0.251293	0.632664
SMU_1075	dfp	phosphopantothenoylcysteine decarboxylase	540	169.557	141.617	3365.67	2951.67	0.939258	-0.0904065	0.755189	0.956143
SMU_1076	SMU_1076	hypothetical protein	573	358.657	254.44	7755.67	5705.33	1.11276	0.154136	0.54847	0.859181
SMU_1077	pgm	phosphoglucomutase	1716	2726.94	3412.09	199441	260797	0.635138	-0.654859	0.0246942	0.193263
SMU_1078c	SMU_1078c	ABC transporter ATP-binding protein	1746	467.703	382.457	35159.3	29802	0.968397	-0.0463291	0.783482	0.957065
SMU_1079c	SMU_1079c	ABC transporter ATP-binding protein	1734	371.84	298.21	27877.7	23078.3	0.989638	-0.0150265	0.937884	0.998043
SMU_1080c	SMU_1080c	transposon-like protein	615	142.557	110.543	3344.33	2704.33	1.02962	0.0421158	0.895688	0.987692
SMU_1081c	SMU_1081c	hypothetical protein	978	260.03	264.513	10476.7	11020	0.80222	-0.317929	0.2389	0.621406
SMU_1082	glyA	serine hydroxymethyltransferase	1263	377.987	309.883	20302	17079.7	0.978779	-0.0309455	0.900486	0.990589
SMU_1083c	SMU_1083c	hypothetical protein	591	338.093	197.74	7606.67	4601	1.33667	0.418643	0.144993	0.495528
SMU_1084	hemK	N5-glutamine S-adenosyl-L-methionine-dependent methyltransferase	837	178.033	140.583	5980.33	4916.67	1.00814	0.0117023	0.964663	0.999636
SMU_1085	rf1	peptide chain release factor 1	1080	198.077	151.387	8915.33	7049	1.03952	0.0559186	0.843234	0.975654
SMU_1086	kitH	thymidine kinase	576	147.337	87.3367	3228.67	1978	1.31729	0.397572	0.220331	0.611017
SMU_1088	apbE	thiamine biosynthesis lipoprotein	936	438.33	420.503	16786.7	16647	0.83132	-0.266525	0.159205	0.518787
SMU_1089	SMU_1089	hypothetical protein	603	641.353	836.047	14534	19938	0.614627	-0.702217	0.00157408	0.0326442
SMU_1090	SMU_1090	hypothetical protein	1260	1426.55	2010.65	74920.3	110555	0.567674	-0.816864	3.91773e-05	0.00216662
SMU_1091	wapE	cell wall protein, WapE	1524	240.327	100.41	15709.7	6783	1.85321	0.890029	0.000788854	0.0194548
SMU_1093	SMU_1093	ABC transporter permease	1509	24.5733	19.56	1570.67	1308.33	0.970791	-0.0427675	0.913301	0.996149
SMU_1094	SMU_1094	ABC transporter ATP-binding protein	657	14.87	16.9867	375	449.667	0.731168	-0.451725	0.336696	0.709192
SMU_1095	opuBc	choline ABC transporter, osmoprotectant binding protein	1521	217.937	194.233	14243	13130.3	0.904289	-0.145144	0.663378	0.917866
SMU_1096	opuBa	choline transporter ABC transporter ATP-binding protein	723	162.477	121.347	4621.67	3597.33	1.05327	0.0748779	0.820262	0.967556
SMU_1097c	SMU_1097c	transcriptional regulator	483	43.17	19.52	738.333	355.667	1.52208	0.606045	0.210719	0.598076
SMU_1098c	SMU_1098c	oxidoreductase	963	74.1933	41.92	2923	1718.33	1.3599	0.443497	0.163211	0.518919
SMU_1100c	SMU_1100c	permease	1125	99.35	60.76	4709.67	2952.33	1.28738	0.364437	0.189768	0.570149
SMU_1102	ascB	6-phospho-beta-glucosidase	1437	184.04	94.8733	11644.7	6007.67	1.48709	0.572488	0.160847	0.518787
SMU_1104c	SMU_1104c	phosphoglycerate mutase	594	163.357	61.6	3794.33	1440.67	1.94068	0.956563	0.0149299	0.140203
SMU_1105c	SMU_1105c	phosphoglycerate mutase	615	288.977	106.227	6987.33	2600	2.01282	1.00922	0.00870279	0.0991946
SMU_1106c	SMU_1106c	phosphoglycerate mutase	597	213.537	83.7	5038.67	1965	1.81524	0.860158	0.0501514	0.288194
SMU_1107c	SMU_1107c	hypothetical protein	642	93.25	34.04	2423.67	872.667	1.82438	0.867409	0.0831716	0.377085
SMU_1108c	SMU_1108c	hypothetical protein	813	193.04	53.2833	6675.33	1789.33	2.11763	1.08245	0.0416724	0.264127
SMU_1109c	SMU_1109c	permease	1254	203.397	117.283	10859.3	6420.33	1.36407	0.447918	0.12052	0.457274
SMU_1111c	SMU_1111c	hypothetical protein	972	17.8367	10.53	710	435.667	1.30911	0.388591	0.298172	0.681057
SMU_1112c	SMU_1112c	hypothetical protein	405	68.12	40.88	942.667	592.333	1.27897	0.354982	0.264767	0.645127
SMU_1113	srtA	sortase	741	178.03	196.433	5307.67	5975.67	0.778202	-0.361783	0.350281	0.726007
SMU_1114	gyrA	DNA gyrase subunit A	2463	231.58	177.763	25096.7	19862	1.02207	0.0314989	0.883279	0.982988
SMU_1115	ldh	L-lactate dehydrogenase	987	3494.82	4614.71	141453	192817	0.607712	-0.718541	0.02599	0.197632
SMU_1116c	SMU_1116c	hypothetical protein	1137	110.77	104.367	5306.67	5117.33	0.87829	-0.187231	0.61467	0.888025
SMU_1117	naoX	NADH oxidase (H2O-forming)	1374	509.707	279.917	29186.7	16821.7	1.38017	0.46485	0.118552	0.45453
SMU_1118c	SMU_1118c	ABC sugar transporter, permease	957	461.533	320.42	18369.3	12977.7	1.14043	0.189573	0.515371	0.834176
SMU_1119c	SMU_1119c	sugar ABC transporter permease	1077	460.523	383.927	20988.3	17741	0.964161	-0.0526538	0.859705	0.977939
SMU_1120	SMU_1120	sugar ABC transporter ATP-binding protein	1533	327.533	222.7	21563.3	15083	1.15839	0.212126	0.355904	0.728576
SMU_1121c	SMU_1121c	ABC transporter	1050	1245.81	784.263	54944	35162	1.23558	0.305188	0.459976	0.795693
SMU_1122	cdd	cytidine deaminase	387	111.593	90.0967	1458.33	1229.33	1.00639	0.00919195	0.982345	0.999636
SMU_1123	deoC	2-deoxyribose-5-phosphate aldolase	663	163.753	93.2467	4205.67	2485	1.36602	0.449982	0.0706315	0.34421
SMU_1124	pdp	pyrimidine-nucleoside phosphorylase	1278	103.843	82.6567	5651	4603.67	1.00904	0.0129766	0.966249	0.999636
SMU_1125c	SMU_1125c	hypothetical protein	597	78.95	41.27	1781.67	974	1.4665	0.552374	0.0766856	0.361744
SMU_1126	coaA	pantothenate kinase	921	16.67	14.6467	623	570.333	0.921146	-0.118498	0.744794	0.952263
SMU_1127	rs20	30S ribosomal protein S20	255	28.8133	21.13	202	156	1.05826	0.0816982	0.875364	0.979309
SMU_1128	ciaH	histidine kinase sensor CiaH	1308	88.04	56.7167	4810	3253.33	1.19781	0.260404	0.383302	0.749362
SMU_1129	ciaR	response regulator CiaR	675	50.3533	28.34	1293	775.333	1.28715	0.364182	0.421381	0.773599
SMU_1131c	SMU_1131c	hypothetical protein	264	50.4467	14.7367	373	115.333	1.83339	0.874517	0.110573	0.443508
SMU_1132	pepN	aminopeptidase	2550	441.617	316.637	49623.7	36714.7	1.09414	0.129803	0.454048	0.794199
SMU_1133	phoU	phosphate transport system regulatory protein	654	60.08	64	1521.33	1673.67	0.742765	-0.429022	0.151346	0.5068
SMU_1134c	SMU_1134c	phosphate transporter ATP-binding protein	759	116.703	113.12	3488	3520.67	0.806708	-0.309882	0.204321	0.587978
SMU_1135	pstB	phosphate transporter ATP-binding protein	804	183.79	208.397	5907.33	6910.33	0.704374	-0.505587	0.105536	0.43379
SMU_1136	pstC	phosphate ABC transporter permease	888	506.573	474.52	18409	17695.7	0.845835	-0.241552	0.336932	0.709192
SMU_1137	pstC1	phosphate ABC transporter permease	936	343.587	319.097	13452.3	12597.3	0.876243	-0.190597	0.577943	0.879867
SMU_1138	pstS	phosphate ABC transporter substrate-binding protein	864	192.73	136.653	6799.67	4932.67	1.09447	0.130237	0.61066	0.888025
SMU_1139c	SMU_1139c	methylase	1311	94.3733	75.0733	5258.33	4277.67	0.965658	-0.0504154	0.883881	0.982988
SMU_1140c	SMU_1140c	hypothetical protein	759	115.393	78.9333	3525.33	2454.67	1.12692	0.17239	0.589211	0.880769
SMU_1141c	SMU_1141c	hypothetical protein	279	99.6267	70.1567	819	596.667	1.08095	0.1123	0.754597	0.956143
SMU_1142c	SMU_1142c	transcriptional regulator Spx	414	962.737	401.653	13798.7	6032.67	1.70464	0.769469	0.0805215	0.371525
SMU_1143c	SMU_1143c	bifunctional riboflavin kinase/FMN adenylyltransferase	921	130.717	88.7867	4862.33	3469	1.14198	0.191539	0.58587	0.880769
SMU_1144	truB	tRNA pseudouridine synthase B	882	198.61	149.677	7099.67	5558.67	1.03361	0.0476881	0.868814	0.977939
SMU_1145c	SMU_1145c	similar to RumK and ScnK	1314	47.0067	38.8533	2596.67	2231	0.936762	-0.094246	0.719409	0.937802
SMU_1146c	SMU_1146c	similar to RumR and ScnR	690	35.1133	20.8	942.333	581	1.26707	0.341499	0.309841	0.690782
SMU_1148	SMU_1148	transporter, ATP-binding protein; bacteriocin immunity protein	909	38.5633	32.5	1398	1239.33	0.900041	-0.151938	0.744571	0.952263
SMU_1149	SMU_1149	transporter, trans-membrane domain bacteriocin immunity protein	741	39.7133	36.4567	1149	1102.33	0.84376	-0.245095	0.592836	0.880769
SMU_1150	SMU_1150	transporter, trans-membrane domain bacteriocin immunity protein	729	28.9467	24.6333	816.667	729	0.895236	-0.159661	0.732338	0.945872
SMU_1151c	SMU_1151c	hypothetical protein	1365	407.44	464.79	23633.7	27794.7	0.69664	-0.521515	0.0574106	0.304393
SMU_1152c	SMU_1152c	hypothetical protein	234	130.44	160.343	806	1020	0.67688	-0.563027	0.189946	0.570149
SMU_1153c	SMU_1153c	hypothetical protein	912	89.31	100.637	3348.67	3856.33	0.719694	-0.474545	0.164553	0.520468
SMU_1158c	SMU_1158c	hypothetical protein	1257	53.22	60.96	2845.33	3303.67	0.720035	-0.473862	0.314264	0.695295
SMU_1160c	SMU_1160c	hypothetical protein	1023	3.2	1.31333	128.667	57.6667	1.07947	0.110318	0.761479	0.956143
SMU_1163c	SMU_1163c	ABC transporter ATP-binding protein	1746	146.83	132.42	10949.3	10247	0.845438	-0.242228	0.528892	0.845949
SMU_1164c	SMU_1164c	ABC transporter ATP-binding protein	1773	77.5733	54.5333	5910.67	4303	1.06529	0.0912498	0.787903	0.957977
SMU_1165c	SMU_1165c	transcriptional regulator	612	20.4667	13.64	473.333	331	1.14727	0.198199	0.652165	0.909245
SMU_1166c	SMU_1166c	ABC transporter permease	2634	39.2767	67.7767	4575	8141.33	0.548232	-0.867142	0.0527435	0.295266
SMU_1167c	SMU_1167c	ABC transporter ATP-binding protein	702	30.6667	44.5	847	1272.67	0.659983	-0.5995	0.23344	0.619529
SMU_1168	SMU_1168	transcriptional regulator	549	47.37	25.2867	979.667	540	1.4024	0.4879	0.300668	0.685899
SMU_1169c	SMU_1169c	thioredoxin	564	145.913	80.7233	3084.67	1783	1.39126	0.476389	0.161645	0.518787
SMU_1170	ccdA	cytochrome C biogenesis protein	714	87.19	41.4967	2450.33	1209.33	1.60704	0.684402	0.0208005	0.174133
SMU_1171c	SMU_1171c	hypothetical protein	771	93.7433	50.08	2868.33	1593.33	1.42455	0.510508	0.0577096	0.304393
SMU_1172c	SMU_1172c	hypothetical protein	741	763.82	796.113	22515	24210	0.782695	-0.353479	0.167898	0.52468
SMU_1173	cysD	O-acetylhomoserine sulfhydrylase	1281	890.507	809.773	48461	45297.7	0.875997	-0.191002	0.400131	0.759434
SMU_1174	pcrA	ATP-dependent DNA helicase	2277	489.013	421.333	48866.3	43431.7	0.915394	-0.127536	0.519944	0.837508
SMU_1175	SMU_1175	sodium/amino acid (alanine) symporter	1365	69.3633	42.7333	3979	2563.67	1.24499	0.316132	0.278746	0.6581
SMU_1176	SMU_1176	cation efflux transporter	1191	139.377	57.04	6855.67	2949.67	1.78261	0.833988	0.0243331	0.192242
SMU_1177c	SMU_1177c	ABC transporter glutamine binding protein	834	150.44	113.25	5077.33	3950.67	1.07193	0.100215	0.773126	0.956143
SMU_1178c	SMU_1178c	amino acid ABC transporter ATP-binding protein	630	153.787	107.06	3817.67	2697.33	1.15541	0.208405	0.591028	0.880769
SMU_1179c	SMU_1179c	amino acid ABC transporter permease	642	341.31	308.87	8695.33	7963.67	0.922166	-0.116901	0.765107	0.956143
SMU_1180	phnA	alkylphosphonate uptake protein	333	65.5433	60.5967	694.333	677	0.954106	-0.0677791	0.90436	0.992228
SMU_1182	mtlD	mannitol-1-phosphate 5-dehydrogenase	1149	881.987	1961.14	44867	97434.7	0.682715	-0.550644	0.329054	0.709192
SMU_1183	mtlA2	PTS system mannitol-specific transporter subunit IIA	438	302.197	504.623	4983.33	8089	0.676126	-0.564635	0.309261	0.690782
SMU_1184c	SMU_1184c	transcriptional regulator, antiterminator	1953	185.187	432.85	16593.7	37967	0.654574	-0.611372	0.28117	0.661353
SMU_1185	mtlA1	PTS system mannitol-specific transporter subunit IIBC	1770	806.917	1660.24	65769.7	131164	0.685587	-0.544588	0.338081	0.709192
SMU_1187	glmS	glucosamine--fructose-6-phosphate aminotransferase	1815	668.313	435.39	51947.7	35430.7	1.1876	0.248047	0.36836	0.737934
SMU_1188	lepB	signal peptidase	555	34.2667	24.6667	717.667	533.333	1.10037	0.137987	0.704654	0.935553
SMU_1189c	SMU_1189c	hypothetical protein	243	19.6467	9.38	130.333	64	1.43049	0.516508	0.333382	0.709192
SMU_1190	pykF	pyruvate kinase	1503	2955.94	2358.31	191249	156683	1.01022	0.0146704	0.957648	0.998043
SMU_1191	pfk	6-phosphofructokinase	1014	1779.76	1468.54	76179.3	63547.7	0.985861	-0.0205444	0.950364	0.998043
SMU_1192	dnaE	DNA polymerase III DnaE	3105	239.263	267.767	32827	37961.7	0.707211	-0.499787	0.0191124	0.162233
SMU_1193	SMU_1193	transcriptional regulator	372	89.05	72.7	1107.67	942.667	0.982955	-0.0248034	0.947214	0.998043
SMU_1194	SMU_1194	ABC transporter ATP-binding protein	708	82.9567	73.1967	2301.67	2118	0.916777	-0.125357	0.7189	0.937802
SMU_1195	SMU_1195	permease	819	102.703	71.2467	3375.67	2431.33	1.15091	0.202775	0.572781	0.875482
SMU_1196c	SMU_1196c	hypothetical protein	621	90.88	82.72	2152	2048	0.89544	-0.159332	0.634244	0.898676
SMU_1197	SMU_1197	hypothetical protein	615	65.1867	30.33	1563	743	1.61478	0.691335	0.0875563	0.388784
SMU_1200	rs1	30S ribosomal protein S1	1200	1247.93	733.697	63171	38362.7	1.33074	0.412233	0.169575	0.528251
SMU_1203	ilvE	branched-chain amino acid aminotransferase	1026	395.093	266.553	16985.3	11703.3	1.18825	0.248841	0.437647	0.788726
SMU_1204	parC	DNA topoisomerase IV subunit A	2457	408.97	323.573	44187	36292	1.01903	0.0272032	0.939591	0.998043
SMU_1205c	SMU_1205c	hypothetical protein	567	5.50333	0	112.333	0	1.42133	0.507246	0.21308	0.602901
SMU_1206c	SMU_1206c	hypothetical protein	558	59.86	29.3867	1243.67	640.333	1.09072	0.12528	0.76352	0.956143
SMU_1207	fic	similar to mobilization/cell filamentation proteins	606	288.517	0.0566667	6425.33	1.33333	1.71297	0.776497	0.0962968	0.414975
SMU_1208c	SMU_1208c	hypothetical protein	750	242.043	0.04	6879.67	1.33333	1.92178	0.942442	0.0554536	0.301199
SMU_1209c	SMU_1209c	hypothetical protein	1341	40.6633	0	2210.67	0	1.24488	0.316001	0.35352	0.726547
SMU_1210	parE	DNA topoisomerase IV subunit B	1950	328.477	196.687	27911.7	17263.3	1.30346	0.382344	0.115773	0.449581
SMU_1211	SMU_1211	glycerol-3-phosphate acyltransferase PlsY	639	255.053	151.883	6315.67	3876	1.29853	0.376877	0.148111	0.503352
SMU_1213c	SMU_1213c	5'-nucleotidase	2226	840.07	795.443	81569.7	80087.7	0.855685	-0.224848	0.406956	0.761296
SMU_1214	pyrC	dihydroorotase	1269	560.35	687.273	30013	38022	0.662961	-0.593004	0.0127449	0.128506
SMU_1215	ung	uracil-DNA glycosylase	654	418.583	443.457	10668.7	11650.7	0.781631	-0.35544	0.264091	0.64434
SMU_1216c	SMU_1216c	amino acid ABC transporter permease	654	254.277	292.537	6537.33	7673	0.704225	-0.505891	0.0440294	0.268741
SMU_1217c	SMU_1217c	ABC transporter amino acid binding protein	852	95.3267	94.0467	3296.33	3359.67	0.816168	-0.293062	0.303744	0.6873
SMU_1218	nylA	amidase	1443	359.897	339.477	22017	21609	0.828703	-0.271072	0.327922	0.709192
SMU_1219c	SMU_1219c	hypothetical protein	342	48.7867	36.4767	541	420	1.05015	0.0705981	0.843952	0.975654
SMU_1220c	SMU_1220c	hypothetical protein	501	353.92	356.66	6426	6792	0.781362	-0.355937	0.232389	0.619529
SMU_1221	pyrE	orotate phosphoribosyltransferase	630	135.213	128.847	3257.67	3247	0.837538	-0.255773	0.407553	0.761296
SMU_1222	pyrF	orotidine 5'-phosphate decarboxylase	693	260.7	326.127	7230	9171.67	0.660719	-0.597891	0.0530298	0.295961
SMU_1223	pyrDB	dihydroorotate dehydrogenase 1B	930	253.287	152.8	9574.33	6011.67	1.2186	0.285229	0.465854	0.799511
SMU_1224	pyrK	dihydroorotate dehydrogenase electron transfer subunit	777	119.987	73.79	3713.67	2362	1.21229	0.277729	0.456936	0.794199
SMU_1225	cpsY	transcriptional regulator	909	184.723	152.653	6786.33	5867.67	0.969682	-0.0444162	0.890083	0.986236
SMU_1226c	SMU_1226c	hypothetical protein	768	462.323	402.87	14289.3	12762.3	0.913601	-0.130364	0.652739	0.909351
SMU_1227	deoD	purine nucleoside phosphorylase	705	423.747	626.827	11876.3	17999.3	0.57412	-0.800575	0.0316861	0.226374
SMU_1228c	SMU_1228c	glutamine amidotransferase	711	794.213	804.983	22696.3	23268	0.800912	-0.320285	0.352979	0.726547
SMU_1229	punA	purine nucleoside phosphorylase	810	374.583	475.823	12342.3	15952.7	0.642172	-0.638969	0.0487371	0.283967
SMU_1230c	SMU_1230c	hypothetical protein	477	164.51	153.283	2707.67	2772	0.974876	-0.0367096	0.92724	0.998027
SMU_1232c	SMU_1232c	hypothetical protein	216	479.24	1482.52	2554.33	8222	0.287183	-1.79996	5.66768e-08	6.46469e-06
SMU_1233	deoB	phosphopentomutase	1212	763.52	758.227	39330.7	39966.3	0.812287	-0.299938	0.306673	0.688412
SMU_1234	rpiA	ribose-5-phosphate isomerase A	678	78.13	126.227	2119	3445.33	0.537316	-0.896157	0.016713	0.147349
SMU_1235	thdF	tRNA modification GTPase TrmE	1368	433.29	554.24	25232	33182.7	0.630719	-0.66493	0.00533323	0.0704809
SMU_1236c	SMU_1236c	hypothetical protein	804	49.29	47.2	1568.67	1572.33	0.842991	-0.246411	0.455626	0.794199
SMU_1237c	SMU_1237c	hypothetical protein	351	76.7033	96.4067	880.667	1145	0.680463	-0.555412	0.186109	0.563266
SMU_1238c	SMU_1238c	hypothetical protein	588	940.49	1490.73	21003.7	34385.7	0.508706	-0.975095	2.50507e-05	0.00145823
SMU_1239	pepV	dipeptidase PepV	1413	836.853	916.84	50601.3	57070.3	0.735896	-0.442426	0.119885	0.455812
SMU_1240c	SMU_1240c	nitroreductase	603	398.053	409.367	9021.33	9757.33	0.76168	-0.392743	0.11939	0.455812
SMU_1241	uvrC	excinuclease ABC subunit C	1788	202.183	196.743	15403.7	15686.7	0.795692	-0.329718	0.229373	0.618964
SMU_1243	SMU_1243	low temperature requirement A protein	1071	109.787	48.52	4817	2231.67	1.70758	0.771955	0.00220524	0.0428144
SMU_1245c	SMU_1245c	hypothetical protein	696	195.85	124.997	5368.67	3530.33	1.23218	0.30121	0.186828	0.564506
SMU_1246c	SMU_1246c	transcriptional regulator	297	84.4033	71.6267	760	676.333	0.969287	-0.045004	0.928845	0.998027
SMU_1247	eno	enolase	1299	3914.64	2460.34	215043	139999	1.24329	0.314164	0.196041	0.580921
SMU_1249c	SMU_1249c	hypothetical protein	642	18.1633	8.11333	440.333	209.333	1.48844	0.573798	0.27823	0.6581
SMU_1250c	SMU_1250c	hypothetical protein	270	24.4167	7.79667	184.333	63.3333	1.57399	0.65443	0.251649	0.632664
SMU_1251	SMU_1251	hypothetical protein	453	50.1867	28.79	782.333	483.333	1.22426	0.291908	0.596463	0.884277
SMU_1252	grk	glycerate kinase	1113	196.407	176.99	9040.67	8477.33	0.862542	-0.213334	0.397042	0.758078
SMU_1253c	SMU_1253c	hypothetical protein	426	82.6133	75.9567	1203	1177.33	0.857608	-0.22161	0.576963	0.879867
SMU_1254	SMU_1254	hypothetical protein	645	153.143	100.393	3689.67	2592.67	1.13471	0.182325	0.682366	0.924512
SMU_1256c	SMU_1256c	hypothetical protein	165	35.8867	15.1067	102.333	47.3333	1.07392	0.10289	0.77354	0.956143
SMU_1257c	SMU_1257c	hypothetical protein	672	149.497	51.8367	3733	1410	1.07279	0.101363	0.751411	0.956143
SMU_1258c	SMU_1258c	restriction endonuclease	663	2.36333	14.77	58.6667	398	0.543635	-0.87929	0.100597	0.422044
SMU_1259	SMU_1259	restriction endonuclease	327	3.2	11.9833	32	130.333	0.65306	-0.614713	0.236094	0.621406
SMU_1260c	SMU_1260c	hypothetical protein	180	21.6733	74.6033	86.6667	288	0.556537	-0.84545	0.136077	0.482849
SMU_1262c	SMU_1262c	hypothetical protein	1341	3.87667	1.78333	225	106.667	1.11468	0.156635	0.726894	0.942175
SMU_1263	hisI	phosphoribosyl-ATP pyrophosphatase / phosphoribosyl-AMP cyclohydrolase	330	74.1467	159.823	762.333	1750.33	0.462223	-1.11334	0.0198576	0.167778
SMU_1264	hisF	imidazole glycerol phosphate synthase subunit HisF	756	290.533	404.897	8975.67	12654	0.696558	-0.521684	0.296211	0.679982
SMU_1265	hisA	1-(5-phosphoribosyl)-5-[(5-phosphoribosylamino)methylideneamino] imidazole-4-carboxamide isomerase	720	166.93	371.323	4802	10989.7	0.440379	-1.18318	0.00660011	0.0803013
SMU_1266	hisH	imidazole glycerol phosphate synthase subunit HisH	606	250.94	336.49	5756.33	8137.33	0.657416	-0.605122	0.175615	0.541029
SMU_1267c	SMU_1267c	hypothetical protein	354	283.827	697.033	3344.33	8454.67	0.390112	-1.35804	0.000647726	0.0177939
SMU_1268	hisB	imidazoleglycerol-phosphate dehydratase	585	369.487	505.83	8324.33	11660	0.621074	-0.687162	0.0318707	0.226374
SMU_1269	serB	phosphoserine phosphatase	648	382.033	465.913	9714.33	12160.7	0.709417	-0.495294	0.198664	0.581961
SMU_1270	hisD	bifunctional histidinal dehydrogenase/ histidinol dehydrogenase	1284	236.727	323.43	13020	18251.7	0.649764	-0.622012	0.132448	0.480553
SMU_1271	hisG	ATP phosphoribosyltransferase	648	107.89	132.723	2744.67	3459.67	0.684867	-0.546105	0.132349	0.480553
SMU_1272	hisZ	histidyl-tRNA synthetase	963	140.553	162.087	5609	6654.67	0.729474	-0.455071	0.192296	0.573431
SMU_1273	hisC	histidinol-phosphate aminotransferase	1050	89.0633	90.6767	3905.33	4105.67	0.82977	-0.269216	0.515589	0.834176
SMU_1276c	SMU_1276c	septation ring formation regulator EzrA	1725	741.273	403.243	54319.7	31058.3	1.41152	0.497251	0.0771494	0.361744
SMU_1277	gyrB	DNA gyrase subunit B	1953	449.733	238.35	37442.7	20919.3	1.4191	0.504975	0.100287	0.422044
SMU_1278c	SMU_1278c	hypothetical protein	585	370.217	136.763	8058	3149.33	1.92454	0.944513	0.00799511	0.094136
SMU_1279c	SMU_1279c	cell shape determining protein	1227	206.343	141.807	10747	7597.33	1.14722	0.198148	0.531539	0.848116
SMU_1280c	SMU_1280c	hypothetical protein	1119	18.31	48.12	859	2328.67	0.495055	-1.01434	0.0661964	0.328417
SMU_1282	SMU_1282	transcriptional regulator	567	33.1767	28.62	687.333	635.333	0.971094	-0.0423168	0.939793	0.998043
SMU_1284c	SMU_1284c	hypothetical protein	660	79.3533	37.8033	2044.67	1008.33	1.5598	0.641357	0.11331	0.449546
SMU_1286c	SMU_1286c	permease	1179	36.7433	16.3833	1807	841	1.59975	0.67785	0.114777	0.449581
SMU_1288	rl19	50S ribosomal protein L19	348	9186.02	5457.7	104052	64474.3	1.30694	0.386192	0.237164	0.621406
SMU_1289c	SMU_1289c	chloride channel permease	1221	477.42	565.33	24610	29957	0.704574	-0.505178	0.142118	0.491222
SMU_1290c	SMU_1290c	chloride channel permease	1221	258.047	324.513	13240.3	17236.3	0.685299	-0.545194	0.161934	0.518787
SMU_1291c	SMU_1291c	hypothetical protein	273	204.487	217.883	1635.67	1793.33	0.802422	-0.317566	0.453742	0.794199
SMU_1292c	SMU_1292c	hypothetical protein	678	389.563	351.037	10600.3	9611.33	0.911327	-0.133959	0.71684	0.937802
SMU_1293c	SMU_1293c	hypothetical protein	1383	499.13	520.34	29470.7	31668.3	0.779932	-0.358579	0.229588	0.618964
SMU_1294	flaW	flavodoxin	444	24.17	16.0767	388	264.333	1.15783	0.211421	0.693442	0.929284
SMU_1295	add	adenosine deaminase	1050	55.43	39.3033	2407	1780.67	1.09655	0.132967	0.75765	0.956143
SMU_1296	SMU_1296	S-transferase	792	217.46	209.587	6954	6916.67	0.864287	-0.210418	0.602538	0.885236
SMU_1297	SMU_1297	hypothetical protein	933	151.193	114.3	5712.33	4485.33	1.01807	0.0258322	0.932521	0.998043
SMU_1298	rl31	50S ribosomal protein L31 type B	267	46.5767	25.84	350.667	204.667	1.30942	0.388924	0.380067	0.74729
SMU_1299c	SMU_1299c	acetate kinase	324	158.953	96.0167	1565.33	1026.67	1.16368	0.218698	0.687834	0.927355
SMU_1300c	SMU_1300c	hypothetical protein	348	43.05	29.39	483.667	348	1.1181	0.161047	0.725568	0.941167
SMU_1301c	SMU_1301c	methyltransferase	756	19.6733	15.7467	586.333	492.333	0.989601	-0.0150815	0.974034	0.999636
SMU_1302	adcA	surface adhesin	1521	123.897	98.2033	7902.67	6624	0.992565	-0.010767	0.97375	0.999636
SMU_1303c	SMU_1303c	dipeptidase	1398	363.903	408.23	21305.7	25120.7	0.709908	-0.494297	0.0307491	0.22537
SMU_1304c	SMU_1304c	hypothetical protein	912	530.8	461.573	19360	17756.3	0.894285	-0.161194	0.564507	0.868864
SMU_1305c	SMU_1305c	hypothetical protein	978	422.847	473.327	16910.7	19719.3	0.713608	-0.486796	0.0490063	0.283967
SMU_1306c	SMU_1306c	glmZ(sRNA)-inactivating NTPase	891	344.513	353.483	12544	13257.3	0.780928	-0.356738	0.155318	0.511651
SMU_1307c	SMU_1307c	hypothetical protein	759	402.76	360.613	12125.3	11265.3	0.879235	-0.185679	0.366304	0.736381
SMU_1308	aldR	translation initiation inhibitor; aldR regulator-like protein	378	318.687	223.727	3997.67	2947.67	1.08755	0.121088	0.691029	0.927982
SMU_1309c	SMU_1309c	glycerol dehydrogenase	1092	147.383	113.543	6603.67	5337.33	1.02164	0.0308826	0.915391	0.996149
SMU_1311	asnS	asparaginyl-tRNA synthetase	1347	654.19	481.12	37233	28389	1.0647	0.090447	0.517382	0.835595
SMU_1312	aspB	aspartate aminotransferase	1182	254.62	113.957	12363.7	5847.33	1.65917	0.73046	0.0250988	0.194091
SMU_1313c	SMU_1313c	bifunctional ATP-dependent DNA helicase/DNA polymerase III subunit epsilon	2529	147.37	58.92	16043.7	6784.33	1.82248	0.865904	0.00820162	0.0953373
SMU_1314	SMU_1314	hypothetical protein	834	387.55	305.14	13114.3	10633.7	1.01107	0.0158772	0.951447	0.998043
SMU_1315c	SMU_1315c	ATP-binding protein	654	5.52333	16.21	154	428	0.858664	-0.219835	0.572284	0.875456
SMU_1319c	SMU_1319c	hypothetical protein	753	167.05	135.327	4970.67	4195.67	1.00376	0.00541746	0.989135	0.999712
SMU_1321c	SMU_1321c	hypothetical protein	1179	76.9167	56.0667	3790	2870	1.10151	0.139488	0.694035	0.929284
SMU_1322	budC	acetoin reductase	765	940.05	861	29399.7	27314	0.913995	-0.129742	0.774107	0.956143
SMU_1323	SMU_1323	hydrolase	639	211.683	168.39	5179	4307	0.98599	-0.020355	0.930965	0.998043
SMU_1324	ftsX	cell-division protein FtsX	936	528.12	401.75	20358	15891.3	1.03459	0.0490568	0.808408	0.963953
SMU_1325	ftsE	ABC transporter ATP-binding protein	693	624.16	549.44	16995.7	15438.3	0.89055	-0.167232	0.451375	0.794199
SMU_1326	rf2	peptide chain release factor 2	1096	571.14	423.187	25986.3	20004.3	1.05297	0.0744705	0.76944	0.956143
SMU_1327c	SMU_1327c	4Fe-4S ferredoxin	1125	367.727	243.927	17444.7	11861.3	1.19853	0.26126	0.334803	0.709192
SMU_1329c	SMU_1329c	transposase	486	231.863	314.21	3898.67	5836.33	0.822715	-0.281535	0.602088	0.885236
SMU_1347c	SMU_1347c	permease	2343	1.45333	0	163.833	0	1.2103	0.27537	0.392554	0.756063
SMU_1361c	SMU_1361c	TetR family transcriptional regulator	582	6.73	0	163.333	0	1.21014	0.275169	0.392758	0.756063
SMU_1365c	SMU_1365c	permease	2343	1.45333	0	163.833	0	1.2103	0.27537	0.392554	0.756063
SMU_1367c	SMU_1367c	hypothetical protein	600	9.8	0	246.667	0	1.2439	0.314872	0.354595	0.727118
SMU_1370c	SMU_1370c	transposase, IS150-like	792	35.8967	10.3733	1173.6	342.293	1.73947	0.798651	0.161873	0.518787
SMU_1375c	SMU_1375c	hypothetical protein	606	22.9167	24.5767	508.667	589.333	0.806952	-0.309445	0.576565	0.879867
SMU_1377c	SMU_1377c	hypothetical protein	786	136.94	93.44	4308.67	3048.33	1.15956	0.213583	0.500663	0.826139
SMU_1378	SMU_1378	hypothetical protein	537	80.7233	24.2467	1627	506.333	2.05403	1.03846	0.0371269	0.245477
SMU_1381	leuD	3-isopropylmalate dehydratase small subunit	591	98.8833	117.313	2218.67	2715.67	0.679268	-0.557947	0.0967925	0.415638
SMU_1382	leuC	3-isopropylmalate dehydratase large subunit	1386	424.353	512.807	25102	31099.3	0.654848	-0.610769	0.0135501	0.132243
SMU_1383	leuB	3-isopropylmalate dehydrogenase	1035	735.51	795.09	31743.7	35114.7	0.731244	-0.451576	0.121459	0.45941
SMU_1384	leuA	2-isopropylmalate synthase	1566	514.773	551.293	34654.7	38185.3	0.734003	-0.446142	0.047546	0.279246
SMU_1386	urk	uridine/cytidine kinase	630	224.163	235.63	5505.67	5924.33	0.76685	-0.382984	0.19675	0.580921
SMU_1387	SMU_1387	oxidoreductase	981	287.417	287.613	11683.7	12017.7	0.8108	-0.302583	0.263166	0.643452
SMU_1388	SMU_1388	RNA helicase	1083	287.543	316.447	12988.7	14726	0.72933	-0.455356	0.0418262	0.264127
SMU_1389	pckA	hypothetical protein	1641	685.203	899.353	47775.7	65263	0.6016	-0.733123	0.0124317	0.12818
SMU_1390	SMU_1390	hypothetical protein	657	135.077	61.7333	3448	1632	1.68533	0.753034	0.00826386	0.0954528
SMU_1391c	SMU_1391c	hypothetical protein	609	246.427	193.537	5673	4670.67	1.00535	0.00769397	0.979047	0.999636
SMU_1392c	SMU_1392c	acetyltransferase	477	51.2433	28.9867	903.333	518.667	1.35663	0.440027	0.320099	0.699619
SMU_1393c	SMU_1393c	hypothetical protein	828	314.13	229.36	10565.3	7914.33	1.09228	0.127348	0.613126	0.888025
SMU_1394	lepA	GTP-binding protein LepA	1836	292	177.77	23266	14602.3	1.28999	0.367363	0.0320241	0.226374
SMU_1396	gbpC	glucan-binding protein GbpC	1752	123.99	59.75	9435.67	4675.33	1.52576	0.609528	0.115255	0.449581
SMU_1397c	SMU_1397c	hypothetical protein	286	57.55	29.1333	488.667	257.667	1.47883	0.56446	0.123993	0.465611
SMU_1398	SMU_1398	transcriptional regulator	894	93.3967	71.72	3429	2697.33	1.04157	0.0587631	0.838332	0.973977
SMU_1402c	SMU_1402c	hypothetical protein	663	72.9367	100.173	1925.67	2677	0.719539	-0.474855	0.365673	0.736381
SMU_1403c	SMU_1403c	hypothetical protein	345	162.923	177.217	1861.33	2065.67	0.843859	-0.244926	0.643546	0.904135
SMU_1404c	SMU_1404c	hypothetical protein	867	164.137	265.573	5820	9670.33	0.638602	-0.647011	0.218062	0.607586
SMU_1405c	SMU_1405c	hypothetical protein	4038	39.9833	65.3833	7301	12204	0.638755	-0.646664	0.220523	0.611017
SMU_1406c	SMU_1406c	hypothetical protein	867	103.183	55.4067	3612	2022.67	1.42161	0.507521	0.243157	0.626614
SMU_1409c	SMU_1409c	transcriptional regulator	867	47.32	59.4833	1641.33	2166.33	0.695405	-0.524074	0.214683	0.606227
SMU_1410	SMU_1410	reductase	1434	33.0067	32.3767	2019	2055.67	0.869612	-0.201556	0.659699	0.916249
SMU_1411	SMU_1411	hypothetical protein	1176	28.17	27.38	1368.67	1402	0.875228	-0.192268	0.688049	0.927355
SMU_1412c	SMU_1412c	ABC transporter membrane protein subunit and ATP-binding protein	2529	182.423	190.073	20218.7	21922.3	0.787303	-0.345009	0.277179	0.6581
SMU_1414c	SMU_1414c	hypothetical protein	660	563.577	568.7	14768.7	15033.3	0.79929	-0.32321	0.33695	0.709192
SMU_1415c	SMU_1415c	phosphatase	774	286.95	257.623	8774.67	8242.67	0.871598	-0.198265	0.583316	0.880769
SMU_1416c	SMU_1416c	mutator protein MutT	618	213.61	190.05	5075.33	4667	0.89527	-0.159605	0.433501	0.785641
SMU_1417c	SMU_1417c	oleoyl-acyl carrier protein thioesterase	729	71.76	60.7033	2058.33	1806.67	0.923528	-0.114772	0.647597	0.907729
SMU_1418	hemN	coproporphyrinogen III oxidase	1143	126.12	82.0567	6018.33	4053.67	1.20719	0.271657	0.160076	0.518787
SMU_1419	SMU_1419	transcriptional regulator	597	59.51	57.4167	1341.33	1346.33	0.813997	-0.296905	0.380401	0.74729
SMU_1420	SMU_1420	oxidoreductase	567	363.137	395.637	7880.67	8732	0.730006	-0.45402	0.127228	0.469944
SMU_1421	pdhC	branched-chain alpha-keto acid dehydrogenase E2 subunit	1254	10265.6	10854.1	556333	591184	0.797907	-0.325708	0.407554	0.761296
SMU_1422	pdhB	pyruvate dehydrogenase E1 component subunit beta	1032	8893.11	11543.6	388546	506513	0.660687	-0.597961	0.139486	0.486932
SMU_1423	pdhA	pyruvate dehydrogenase, TPP-dependent E1 component alpha-subunit	1074	3798.1	4664.48	175367	214154	0.715662	-0.48265	0.27417	0.656641
SMU_1424	pdhD	dihydrolipoamide dehydrogenase	1338	888.807	1585.64	50887.3	92626	0.492614	-1.02147	0.00415145	0.0606111
SMU_1425	clpB	Clp proteinase, ATP-binding subunit ClpB	2583	216.523	403.933	24785.7	47200.7	0.478372	-1.0638	0.00608025	0.0758782
SMU_1426c	SMU_1426c	phosphoglucosamine mutase	1350	620.577	757.11	36260.3	44583.3	0.679596	-0.55725	0.125118	0.466775
SMU_1427c	SMU_1427c	hypothetical protein	957	514.183	570.653	20121.3	23113	0.710671	-0.492746	0.0324817	0.227559
SMU_1428c	SMU_1428c	hypothetical protein	855	225.02	217.977	7923.33	7793.33	0.8394	-0.25257	0.460734	0.796249
SMU_1429	murC2	UDP-N-acetylmuramyl tripeptide synthetase MurC	1344	221.077	144.78	12471.7	8563.33	1.18392	0.243572	0.445043	0.790819
SMU_1430	cobQ	cobyric acid synthase CobQ	789	196.727	164.263	6236	5377	0.965673	-0.0503936	0.867009	0.977939
SMU_1431c	SMU_1431c	ABC transporter ATP-binding protein	1914	301.347	216.917	25039	18686	1.0952	0.131195	0.628359	0.893909
SMU_1432c	SMU_1432c	endoglucanase	1110	343.653	155.453	15907	7464.33	1.68951	0.756603	0.0110717	0.118163
SMU_1434c	SMU_1434c	glycosyltransferase	1311	393.33	209.263	21855.3	12058.3	1.43906	0.525131	0.115911	0.449581
SMU_1435c	SMU_1435c	hypothetical protein	162	60.45	33.6067	177	100.667	1.29202	0.369625	0.487228	0.817271
SMU_1436c	SMU_1436c	hypothetical protein	789	201.43	98.0267	6443.67	3219	1.53843	0.621463	0.119622	0.455812
SMU_1437	epsC	UDP-N-acetylglucosamine 2-epimerase	1149	288.113	141.773	13825.3	7089	1.52252	0.606459	0.116305	0.449581
SMU_1438c	SMU_1438c	Zn-dependent protease	699	94.12	49.0567	2610	1403.67	1.41758	0.503434	0.274532	0.656646
SMU_1442c	SMU_1442c	hypothetical protein	531	108.02	129.45	2203	2650.67	0.73624	-0.441751	0.306278	0.688372
SMU_1443c	SMU_1443c	tributyrin esterase	792	144.303	145.387	4526.33	4753.33	0.775827	-0.366192	0.108237	0.439937
SMU_1444c	SMU_1444c	hypothetical protein	1665	326.213	207.31	23188.3	15367.7	1.21682	0.283118	0.179871	0.548938
SMU_1445c	SMU_1445c	ABC transporter ATP-binding protein	759	332.48	195.467	9956.67	6129	1.29778	0.376051	0.257668	0.63679
SMU_1446c	SMU_1446c	ABC transporter permease	870	86.1733	53.8167	3042.67	1967.67	1.23482	0.304297	0.312931	0.693923
SMU_1447c	SMU_1447c	hypothetical protein	1002	274.057	171.453	11454	7351	1.2289	0.297373	0.418982	0.771586
SMU_1449	SMU_1449	fibronectin/fibrinogen-binding protein	1650	45.98	30.66	3214	2253.33	1.15867	0.212473	0.449179	0.79307
SMU_1450	SMU_1450	amino acid permease	1398	353.127	252.603	20913	15560	1.10415	0.142935	0.551125	0.861132
SMU_1451	aldB	alpha-acetolactate decarboxylase	717	208.067	224.577	5877.33	6525.33	0.747404	-0.42004	0.227206	0.61704
SMU_1452	alsS	acetolactate synthase	1680	557.353	539.83	40543.3	40091.3	0.81459	-0.295854	0.385073	0.750438
SMU_1453c	SMU_1453c	hypothetical protein	1233	109.74	111.157	5632.67	5929.67	0.775945	-0.365974	0.238321	0.621406
SMU_1454c	SMU_1454c	hypothetical protein	1170	75.22	89.99	3742.67	4528	0.687872	-0.539788	0.153535	0.511082
SMU_1455	mutX	8-oxo-dGTP diphosphatase	480	31.02	26.64	542.333	480.667	0.951242	-0.0721164	0.867402	0.977939
SMU_1457	rmlB	dTDP-glucose-4,6-dehydratase	1047	1357.77	1095.6	59323	49241.7	0.991125	-0.0128617	0.959762	0.998043
SMU_1459c	SMU_1459c	hypothetical protein	174	56.71	1.76667	213.667	6.33333	1.28359	0.360185	0.331475	0.709192
SMU_1460	rmlC	dTDP-4-keto-L-rhamnose reductase	597	648.983	657.747	15102.7	15591.7	0.850925	-0.232896	0.593132	0.880769
SMU_1461	rmlA	glucose-1-phosphate thymidylyltransferase	870	710.633	465.763	25274.7	17038	1.21494	0.280882	0.342894	0.714956
SMU_1462c	SMU_1462c	oxidoreductase	1104	92.5167	0.0133333	4051	0.666667	1.23433	0.30373	0.364992	0.736034
SMU_1463c	SMU_1463c	hypothetical protein	789	116.573	109.223	3692	3578.33	0.863202	-0.21223	0.493499	0.82025
SMU_1464c	SMU_1464c	hypothetical protein	699	75.4267	64.2	2091	1824.67	0.942801	-0.0849743	0.780738	0.957065
SMU_1465c	SMU_1465c	replication protein DnaD-like	696	140.67	113.56	3838	3213.33	0.969287	-0.0450049	0.881419	0.982045
SMU_1466	metA	homoserine O-succinyltransferase	945	206.543	113.693	7942.67	4563	1.40281	0.488324	0.0675045	0.332962
SMU_1467	apt	adenine phosphoribosyltransferase	519	146.293	104.233	2792	2077.33	1.11152	0.152532	0.659456	0.916249
SMU_1470c	SMU_1470c	hypothetical protein	633	33.5633	32.04	820	812.667	0.871559	-0.19833	0.628288	0.893909
SMU_1471c	SMU_1471c	hypothetical protein	900	59.7867	64.0933	2198.33	2431	0.758556	-0.398672	0.163978	0.51955
SMU_1472	recJ	single-strand DNA-specific exonuclease RecJ	2205	229.113	164.277	22012.3	16404.7	1.09347	0.128913	0.594284	0.881763
SMU_1473c	SMU_1473c	oxidoreductase	765	285.88	180.213	8622.33	5688.67	1.22491	0.29268	0.251679	0.632664
SMU_1474c	SMU_1474c	ribonuclease Z	930	59.0367	36.7367	2228.33	1448.33	1.25562	0.328398	0.297392	0.68098
SMU_1475c	SMU_1475c	hypothetical protein	636	83.3767	41.0233	1998.33	1044	1.49095	0.576231	0.143764	0.493681
SMU_1476c	SMU_1476c	GTP-binding protein	1248	436.497	222.403	22730.7	12123.3	1.48902	0.574364	0.0462011	0.274249
SMU_1477	miaA	tRNA delta(2)-isopentenylpyrophosphate transferase	885	26.9467	20.72	964.333	773.333	1.0277	0.0394218	0.915911	0.996149
SMU_1480	SMU_1480	hypothetical protein	642	85.96	81.2467	2120.67	2084	0.834087	-0.26173	0.229149	0.618964
SMU_1482c	SMU_1482c	hypothetical protein	627	218.597	208.977	5343.67	5202.33	0.84007	-0.251418	0.442736	0.790819
SMU_1483c	SMU_1483c	hypothetical protein	543	132.053	186.353	2664.33	3917.67	0.572776	-0.803957	0.00486138	0.0675908
SMU_1484c	SMU_1484c	hypothetical protein	1320	51.8	85.2833	3177	5012.33	0.949995	-0.0740087	0.817089	0.967104
SMU_1485c	SMU_1485c	endonuclease	1701	10.9633	7.88333	882.333	608	1.01874	0.0267906	0.933272	0.998043
SMU_1486c	SMU_1486c	hypothetical protein	735	157.03	176.12	4555	5280	0.701221	-0.512059	0.0372556	0.245477
SMU_1487	SMU_1487	hypothetical protein	1146	117.407	93.8333	5597	4640.33	0.967047	-0.0483419	0.829082	0.969408
SMU_1488c	SMU_1488c	hypothetical protein	270	120.397	88.37	937.333	714	1.0448	0.063233	0.8446	0.975654
SMU_1489	lacX	hypothetical protein	897	128.087	79.4933	4585.33	3007.67	1.21807	0.284598	0.425005	0.774299
SMU_1490	lacG	6-phospho-beta-galactosidase	1407	387.047	214.73	23065	13280.7	1.38697	0.471932	0.0161209	0.144929
SMU_1491	lacE	PTS system lactose-specific transporter subunit IIBC	1707	138.807	87.7433	10177	6668.33	1.22444	0.292123	0.134671	0.482849
SMU_1492	lacF	PTS system lactose-specific transporter subunit IIA	315	112.53	55.4167	1110.67	564.333	1.46594	0.551822	0.163869	0.51955
SMU_1493	lacD	tagatose 1,6-diphosphate aldolase	978	99.97	66.3967	3948.33	2769.33	1.14111	0.190441	0.608299	0.888025
SMU_1494	lacC	tagatose-6-phosphate kinase	933	42.7467	29.75	1598.33	1177.67	1.09286	0.128105	0.754848	0.956143
SMU_1495	lacB	galactose-6-phosphate isomerase subunit LacB	516	34.4367	38.09	655	754.333	0.744794	-0.425086	0.289491	0.669991
SMU_1496	lacA	galactose-6-phosphate isomerase subunit LacA	429	11.7733	10.41	172	162.667	0.910489	-0.135286	0.800193	0.962111
SMU_1498	lacR	lactose repressor	756	9.58	8.09333	278.667	252	0.943865	-0.0833477	0.863734	0.977939
SMU_1499	rexA	exonuclease RexA	3639	357.847	379.877	58103	63476	0.743425	-0.42774	0.0645815	0.327393
SMU_1500	rexB	exonuclease RexB	3243	165.61	163.86	23842	24384.7	0.798411	-0.324796	0.140861	0.488728
SMU_1502c	SMU_1502c	hypothetical protein	246	35.0933	30.7633	231	212.667	0.901116	-0.150216	0.782367	0.957065
SMU_1504c	SMU_1504c	hypothetical protein	327	61.1433	90.4467	610.333	981	0.711756	-0.490545	0.388229	0.753137
SMU_1505c	SMU_1505c	hypothetical protein	171	421.71	414.287	1317.33	1417.7	0.903202	-0.146879	0.796903	0.961871
SMU_1506c	SMU_1506c	hypothetical protein	1281	9.80333	61.7433	582	3432.33	0.784931	-0.349362	0.38518	0.750438
SMU_1507c	SMU_1507c	hypothetical protein	324	0.883333	11.5567	10	122	0.784174	-0.350754	0.352937	0.726547
SMU_1508c	SMU_1508c	coenzyme PQQ synthesis protein	1116	4.14333	23.2167	211.667	1112.67	0.875209	-0.1923	0.547838	0.858939
SMU_1509	rgg	transcriptional regulator	858	5.10667	5.37333	194.667	194.333	0.965121	-0.0512184	0.907143	0.992337
SMU_1510	syfB	phenylalanyl-tRNA synthetase subunit beta	2406	303.247	237.877	32616.3	26014.6	1.04936	0.0695101	0.85632	0.976226
SMU_1511c	SMU_1511c	acetyltransferase	522	71.9133	47.68	1399.67	956.667	1.19078	0.251909	0.471384	0.799689
SMU_1512	syfA	phenylalanyl-tRNA synthetase subunit alpha	1044	140.05	117.047	6079	5251	0.966096	-0.0497615	0.871752	0.977939
SMU_1513	smc	chromosome segregation ATPase	3537	254.117	303.71	39660.7	49366.3	0.660622	-0.598103	9.13734e-05	0.00387806
SMU_1514	rnc	ribonuclease III	696	93.99	59.49	2512.67	1677.33	1.18829	0.248884	0.528813	0.845949
SMU_1515	covX	hypothetical protein	804	383.703	253.953	12799	8501	1.19374	0.255491	0.556027	0.865541
SMU_1516	covS	histidine kinase CovS	1353	475.333	192.443	27380	11448.7	1.90195	0.927481	0.00066434	0.0178297
SMU_1517	covR	response regulator CovR	708	139.83	46.32	3895.67	1337.67	2.25053	1.17026	0.000250037	0.00853631
SMU_1519	glnQ	amino acid ABC transporter ATP-binding protein	783	596.603	437.58	18381.3	14179	1.05602	0.0786367	0.80433	0.963601
SMU_1520	SMU_1520	ABC transporter glutamine binding protein	813	671.717	606.197	21715.7	20491.7	0.886121	-0.174425	0.537476	0.852951
SMU_1521	SMU_1521	amino acid ABC transporter permease	705	1691.46	1390.14	46470.7	39883.3	0.967994	-0.0469296	0.876086	0.979309
SMU_1522	glnP	amino acid ABC transporter integral membrane protein	651	2961.91	1747.91	73717.7	45774.3	1.3159	0.396052	0.239029	0.621406
SMU_1523	endA	membrane nuclease EndA	882	327.827	288.887	11991.3	10712.3	0.924192	-0.113735	0.749155	0.95446
SMU_1524c	SMU_1524c	hypothetical protein	189	163.893	164.583	711	703	0.890289	-0.167654	0.756385	0.956143
SMU_1525	murA	UDP-N-acetylglucosamine 1-carboxyvinyltransferase	1272	249.79	184.213	13511	10232	1.06609	0.0923332	0.756869	0.956143
SMU_1526c	SMU_1526c	hypothetical protein	210	22.41	36.59	115.667	189	0.6987	-0.517255	0.363455	0.736034
SMU_1527	atpA	ATP synthase F0F1 subunit epsilon	417	2407.84	1677.39	34604	25262.3	1.13337	0.180614	0.512374	0.832665
SMU_1528	atpB	ATP synthase F0F1 subunit beta	1407	4792.33	3798.98	287444	235156	1.00219	0.00315941	0.986381	0.999636
SMU_1529	atpC	ATP synthase F0F1 subunit gamma	879	3304.21	2526.05	117602	93167.7	1.0345	0.0489289	0.777231	0.956143
SMU_1530	atpD	ATP synthase F0F1 subunit alpha	1506	3424.98	2799.74	220056	186266	0.967636	-0.0474632	0.769531	0.956143
SMU_1531	atpE	ATP synthase F0F1 subunit delta	537	1638.22	1135.33	32605	23493.7	1.12941	0.17557	0.289784	0.669991
SMU_1532	atpF	ATP synthase F0F1 subunit B	498	1162.61	706.583	20833.3	13320	1.26429	0.33833	0.275963	0.657483
SMU_1533	atpG	ATP synthase F0F1 subunit A	720	3293.62	1650.3	94232.3	48441	1.55899	0.640608	0.0151567	0.140203
SMU_1534	atpH	ATP synthase F0F1 subunit C	204	26.0533	18.0367	128	89.6667	1.10775	0.147633	0.782042	0.957065
SMU_1535	phsG	glycogen phosphorylase	2397	6096.18	6002.75	645677	651457	0.814883	-0.295334	0.251487	0.632664
SMU_1536	glgA	glycogen synthase	1431	6373.93	7082.23	390078	445511	0.720807	-0.472315	0.111534	0.446379
SMU_1537	glgD	glycogen biosynthesis protein GlgD	1134	3187.46	4089	152584	199987	0.643749	-0.635429	0.0426284	0.264737
SMU_1538	glgC	glucose-1-phosphate adenylyltransferase	1140	3991.68	5492.06	190329	270358	0.590547	-0.759877	0.00180009	0.0357083
SMU_1539	glgB	glycogen branching protein	1887	733.67	1270.06	60157	107153	0.47719	-1.06737	0.000188897	0.00703545
SMU_1541	pulA	pullulanase	2316	517.627	782.663	52622.7	81788	0.542574	-0.882108	0.00139941	0.0294843
SMU_1542c	SMU_1542c	lipid kinase	1044	508.907	681.59	22043	30435.7	0.604997	-0.725	0.000831148	0.0202246
SMU_1543	dnlJ	NAD-dependent DNA ligase LigA	1959	435.683	622.76	37277.3	54540.3	0.569764	-0.811564	0.00582508	0.0748646
SMU_1545c	SMU_1545c	hypothetical protein	513	151.32	56.93	2825	1106	1.74979	0.807186	0.0628564	0.323135
SMU_1546	SMU_1546	hypothetical protein	459	108.443	67.6167	1765.33	1157.67	1.23435	0.303746	0.511124	0.832116
SMU_1547c	SMU_1547c	response regulator	597	170.06	143.153	3879.67	3371.67	0.936118	-0.0952384	0.608846	0.888025
SMU_1548c	SMU_1548c	histidine kinase	1107	229.46	160.137	10783.7	7643.67	1.13416	0.18162	0.545917	0.856692
SMU_1550c	SMU_1550c	hypothetical protein	738	19.6267	15.2667	575.667	461.333	1.01441	0.0206412	0.953299	0.998043
SMU_1551c	SMU_1551c	ABC transporter ATP-binding protein	882	21.6633	17.9333	768	666.667	0.950037	-0.0739438	0.861091	0.977939
SMU_1555c	SMU_1555c	hypothetical protein	933	564.84	439.58	21554	17358.3	1.00348	0.00500739	0.98185	0.999636
SMU_1556	ampM	methionine aminopeptidase	861	496.02	417.8	17120.7	15048.7	0.915046	-0.128083	0.633951	0.898676
SMU_1557c	SMU_1557c	hypothetical protein	1284	226.39	199.727	12076	11158.7	0.8659	-0.207728	0.556324	0.865541
SMU_1558c	SMU_1558c	acetyltransferase	555	54.38	47.9667	1121.67	1033.67	0.882898	-0.179682	0.579077	0.879867
SMU_1560	SMU_1560	hypothetical protein	414	73.3167	57.2933	1049	851.667	0.998881	-0.00161503	0.995646	0.999964
SMU_1561	trkB	potassium uptake system protein TrkB	660	598.85	883.193	15621.7	23339.7	0.575824	-0.796301	0.0224598	0.182987
SMU_1562	trk	potassium uptake protein TrkA	654	478.717	950.607	12486	24849	0.47029	-1.08838	0.0125048	0.128209
SMU_1563	pacL	cation-transporting P-type ATPase PacL	2793	1772.99	2734.22	220692	347084	0.536804	-0.897534	0.00388809	0.0584362
SMU_1564	glgP	glycogen phosphorylase	2277	346.377	560.977	34489.7	57694	0.507401	-0.978801	5.37329e-05	0.00252855
SMU_1565	malQ	4-alpha-glucanotransferase	1530	283.713	406.04	18609	27429	0.567542	-0.817201	0.000472517	0.0143724
SMU_1566	malR	maltose operon transcriptional repressor	1020	369.193	159.953	15144.7	6977	1.59193	0.670773	0.166047	0.523331
SMU_1568	malX	maltose ABC transporter substrate-binding protein	1248	478.68	768.703	24694.3	41704.7	0.507125	-0.979588	0.000285176	0.00929367
SMU_1569	malF	maltose ABC transporter permease	1362	265.863	571.45	15078	34100.3	0.37553	-1.413	1.9718e-10	5.14076e-08
SMU_1570	malG	maltose ABC transporter permease	837	455.937	966.207	15054.7	33702.3	0.383893	-1.38122	4.76749e-08	6.21477e-06
SMU_1571	SMU_1571	MsmK-like ABC transporter ATP-binding protein	1134	490.033	1037.31	22925.7	50700.3	0.376802	-1.40812	4.8474e-14	2.94884e-11
SMU_1572	murZ	UDP-N-acetylglucosamine 1-carboxyvinyltransferase	1260	544.523	338.963	28730.7	18653	1.25234	0.32463	0.205481	0.587978
SMU_1573	metK	S-adenosylmethionine synthetase	1194	504.083	360.127	25322.3	18644.7	1.08971	0.123948	0.505563	0.830346
SMU_1574c	SMU_1574c	hypothetical protein	1200	4.10333	17.06	227	889	0.882221	-0.180787	0.582182	0.880769
SMU_1576c	SMU_1576c	hypothetical protein	2049	0.00333333	2.08	0.333333	195.333	0.789546	-0.340904	0.332097	0.709192
SMU_1578	birA	bifunctional biotin--[acetyl-CoA-carboxylase] synthetase/biotin operon repressor	936	270.89	272.797	10851.7	10815.7	0.905167	-0.143744	0.784909	0.957171
SMU_1581	dnaX	DNA polymerase III subunits gamma and tau	1677	753.49	1156.95	55252.7	86482	0.551174	-0.859419	0.00390642	0.0584362
SMU_1582c	SMU_1582c	hypothetical protein	498	184.363	212.997	3385	4024	0.701015	-0.512484	0.0347266	0.23386
SMU_1584c	SMU_1584c	hypothetical protein	1770	29.41	27.9133	2225	2206.33	0.838353	-0.25437	0.349734	0.726007
SMU_1585c	SMU_1585c	transcriptional regulator	525	29.5133	10.47	560.333	211.667	1.81895	0.863108	0.0787697	0.367233
SMU_1586	syt1	threonyl-tRNA synthetase	1950	372.54	430.28	31260.7	37591	0.708747	-0.496658	0.127464	0.469944
SMU_1587c	SMU_1587c	hypothetical protein	639	154.7	52.5067	3776.67	1340	1.18985	0.250781	0.600324	0.885236
SMU_1588c	SMU_1588c	hexosyltransferase	1335	888.847	839.943	50356.3	49119.7	0.839137	-0.253022	0.159762	0.518787
SMU_1589c	SMU_1589c	hexosyltransferase	999	413.55	360.507	17003	15348	0.904328	-0.145081	0.51029	0.8315
SMU_1590	amyA	alpha-amylase	1461	137.537	121.753	8598.67	7836.33	0.896085	-0.158292	0.55774	0.865541
SMU_1591	ccpA	catabolite control protein CcpA	1002	811.367	779.45	33862.3	33317.3	0.840051	-0.251451	0.437485	0.788726
SMU_1592	pepQ	dipeptidase PepQ	1080	163.883	136.47	7398.67	6346.33	0.969165	-0.0451852	0.871668	0.977939
SMU_1593c	SMU_1593c	CDP-diglyceride synthetase	582	66.44	113.847	1527.33	2600.67	0.575901	-0.796108	0.117289	0.451587
SMU_1595	cah	carbonic anhydrase	771	16.6867	14.57	535.333	463.333	0.959172	-0.0601379	0.907512	0.992337
SMU_1596	ptcC	cellobiose phosphotransferase system IIC component	1359	7.76	260.653	491	15146	0.742089	-0.430336	0.273141	0.655036
SMU_1597c	SMU_1597c	hypothetical protein	519	0.426667	79.5333	9	1538.67	0.794502	-0.331878	0.341325	0.712721
SMU_1598	ptcA	cellobiose phosphotransferase system IIA component	312	1.46333	37.8267	15.6667	372.333	0.73211	-0.449867	0.263058	0.643452
SMU_1599	celR	transcriptional regulator	1992	1.81667	83.3467	172.667	7279.33	0.783262	-0.352434	0.329901	0.709192
SMU_1601	bgl	6-phospho-beta-glucosidase	1434	13.06	88.4933	875.667	5499.33	0.839098	-0.253089	0.468595	0.799689
SMU_1602	SMU_1602	NAD(P)H-flavin oxidoreductase	666	904.557	1519.42	23469.7	40766.3	0.487786	-1.03568	0.000131774	0.00522801
SMU_1603	lguL	lactoylglutathione lyase	393	612.58	827.547	7973	11472	0.59927	-0.738722	0.0455089	0.273203
SMU_1606	smpB	SsrA-binding protein	468	82.6767	65.5767	1397	1142.33	0.999317	-0.000985757	0.997653	0.999964
SMU_1607	vacB	exoribonuclease R	2337	90.3467	62.0767	9265.33	6581	1.14956	0.20108	0.359293	0.732627
SMU_1609c	SMU_1609c	preprotein translocase subunit SecG	237	25.7433	16.7267	160.333	109.333	1.15922	0.21315	0.662552	0.917866
SMU_1611c	SMU_1611c	permease	1170	268.303	235.497	13113.7	11916.3	0.883587	-0.178555	0.456264	0.794199
SMU_1612c	SMU_1612c	hypothetical protein	837	432.113	893.7	13935.7	31160.3	0.750928	-0.413253	0.423727	0.774077
SMU_1613c	SMU_1613c	dephospho-CoA kinase	597	289.19	540.233	6506.33	12758.7	0.444849	-1.16861	0.000120535	0.00499948
SMU_1614	fpg	formamidopyrimidine/5-formyluracil/ 5-hydroxymethyluracil DNA glycosylase	822	248.633	305.243	8123	10384.7	0.642643	-0.637911	0.0321265	0.226374
SMU_1615c	SMU_1615c	hypothetical protein	525	287.623	381.273	5534.67	7666.67	0.595625	-0.747523	0.00304018	0.0522454
SMU_1616c	SMU_1616c	hypothetical protein	471	53.25	62.48	902	1097	0.678731	-0.559089	0.0563571	0.304295
SMU_1617	era	GTPase Era	900	92.76	92.3667	3381.33	3490.67	0.787465	-0.344712	0.198332	0.581921
SMU_1618	dagK	diacylglycerol kinase	408	92.9033	74.4567	1337	1089.33	0.993027	-0.0100945	0.9798	0.999636
SMU_1619c	SMU_1619c	metal-binding heat shock protein	495	168.243	125.943	3010	2354	1.01438	0.0206023	0.954423	0.998043
SMU_1620	phoH	phosphate starvation-induced protein PhoH	966	175.76	141.837	6943	5836	0.967139	-0.0482055	0.885167	0.983181
SMU_1621c	SMU_1621c	hypothetical protein	216	27.83	21.6533	148.667	120	0.994096	-0.00854282	0.986558	0.999636
SMU_1622	pmsR	methionine sulfoxide reductase A	510	109.127	82.29	2053.33	1608	1.02742	0.039026	0.926798	0.998027
SMU_1623c	SMU_1623c	hypothetical protein	861	148.4	101.603	5087.67	3670	1.12941	0.17557	0.64842	0.908186
SMU_1624	rrf1	ribosome recycling factor	558	418.41	327.677	8706.67	7140.67	1.002	0.00288439	0.992585	0.999712
SMU_1625	pyrH	uridylate kinase	738	933.187	814.03	27164	24630.7	0.902298	-0.148324	0.494427	0.821046
SMU_1626	rl1	50S ribosomal protein L1	690	2250.78	992.613	61695.3	27789.3	1.74119	0.800073	0.0030975	0.0522454
SMU_1627	rl11	50S ribosomal protein L11	426	2531.52	1193.03	37561.3	18522	1.61462	0.691195	0.0238584	0.190972
SMU_1628	SMU_1628	hypothetical protein	354	47.7333	23.2167	542	280	1.41161	0.497341	0.302959	0.6873
SMU_1629c	SMU_1629c	cell division DNA segregation ATPase	2364	416.523	340.063	42735	36292	0.937301	-0.0934156	0.728442	0.942842
SMU_1631	SMU_1631	peptidyl-prolyl cis-trans isomerase	777	62.3267	57.3367	1947	1837	0.864429	-0.21018	0.428029	0.777267
SMU_1632	pfs	5'-methylthioadenosine/S-adenosylhomocysteine nucleosidase	696	208.083	118.063	5744.33	3333	1.38063	0.465329	0.0693864	0.340404
SMU_1633c	SMU_1633c	hypothetical protein	324	111.88	59.7433	1164.33	636.667	1.44321	0.529285	0.126024	0.468419
SMU_1634c	SMU_1634c	hypothetical protein	552	125.45	77.0633	2571.67	1655.33	1.26121	0.334809	0.244122	0.626614
SMU_1635	glmU	UDP-N-acetylglucosamine pyrophosphorylase	1380	249.05	153.403	14542.7	9325.67	1.26201	0.335723	0.218398	0.607586
SMU_1636c	SMU_1636c	hypothetical protein	474	284.113	234.787	4877.67	4167.33	0.952586	-0.0700785	0.795051	0.961871
SMU_1637c	SMU_1637c	hypothetical protein	207	185.907	171.883	938	887	0.935072	-0.0968507	0.857193	0.976515
SMU_1639	metS	methionyl-tRNA synthetase	2010	687.413	657.557	60775.7	59346.3	0.830626	-0.267729	0.378437	0.74729
SMU_1642c	SMU_1642c	hypothetical protein	633	32.69	20.72	789.667	528	1.17559	0.233387	0.667251	0.919738
SMU_1643c	SMU_1643c	hypothetical protein	454	16.1867	13.8267	262.333	232	0.951729	-0.0713765	0.876383	0.979309
SMU_1644c	SMU_1644c	hypothetical protein	804	49.39	37.5433	1579.67	1254.33	1.04545	0.0641306	0.832613	0.970588
SMU_1645	SMU_1645	tellurite resistance protein TehB	882	247.12	196.773	8864.67	7288.33	0.986716	-0.0192929	0.928729	0.998027
SMU_1646c	SMU_1646c	hemolysis inducing protein	639	159.433	229.7	4093.33	5849.33	0.670141	-0.577464	0.248109	0.6318
SMU_1647c	SMU_1647c	transcriptional regulator	279	59.4533	57.9933	474.333	494.667	0.89711	-0.156643	0.778633	0.956261
SMU_1648c	SMU_1648c	hypothetical protein	246	33.2533	3.69	209.333	25.6667	2.49462	1.31882	0.0208961	0.174134
SMU_1649	exoA	exodeoxyribonuclease III	828	406.007	305.593	13536	10550	1.05735	0.0804487	0.724219	0.940711
SMU_1650	end3	endonuclease III (DNA repair)	624	73.7467	79.3	1763.67	1967.33	0.784776	-0.349647	0.395216	0.757637
SMU_1651	SMU_1651	arsenate reductase	354	416.967	409.303	4718.33	4923	0.83692	-0.256839	0.579668	0.879867
SMU_1652	ogt	methylated DNA-protein cysteine methyltransferase	495	377.44	305.393	6888	5704	0.999987	-1.8518e-05	0.999964	0.999964
SMU_1653	serA	D-3-phosphoglycerate dehydrogenase	1182	514.14	391.66	25530.3	20102	1.04878	0.0687153	0.782945	0.957065
SMU_1654c	SMU_1654c	acetyltransferase	555	281.953	252.33	5994.67	5474	0.926996	-0.109365	0.798098	0.962111
SMU_1655c	SMU_1655c	hypothetical protein	141	334.493	419.437	651.333	838	0.706578	-0.50108	0.270599	0.652132
SMU_1656	serC	3-phosphoserine/phosphohydroxythreonine aminotransferase	1092	419.053	224.49	18965.7	10597.3	1.43485	0.520903	0.125326	0.466775
SMU_1657c	SMU_1657c	nitrogen regulatory protein PII	342	72.6833	56.1367	784.333	649.333	1.01604	0.0229629	0.964584	0.999636
SMU_1658	nrgA	ammonium transporter	1236	51.4867	37.43	2656	2021.67	1.07124	0.0992804	0.783333	0.957065
SMU_1659c	SMU_1659c	hypothetical protein	867	221.88	244.107	7847.33	8889.67	0.737279	-0.439717	0.192157	0.573431
SMU_1660c	SMU_1660c	DNA replication intiation control protein YabA	333	132.477	82.66	1379	913.333	1.1787	0.237195	0.58353	0.880769
SMU_1661c	SMU_1661c	signal peptidase II	807	173.95	164.453	5627	5517.67	0.845244	-0.24256	0.555477	0.865541
SMU_1662	holB	DNA polymerase III subunit delta'	876	236.68	176.147	8412.67	6485.33	1.04642	0.0654656	0.809433	0.963953
SMU_1663	kthY	thymidylate kinase	639	205.097	106.93	5142	2729.33	1.46436	0.550266	0.0770405	0.361744
SMU_1664c	SMU_1664c	acetoin utilization protein, acetoin dehydrogenase	660	155.82	156.67	4068	4167.33	0.829665	-0.269399	0.445028	0.790819
SMU_1665	livF	ABC transporter ATP-binding protein	711	286.933	379.773	7909.67	11002.3	0.61334	-0.70524	0.0174777	0.151169
SMU_1666	livG	ABC transporter ATP-binding protein	765	521.017	565.27	15838.3	17754.3	0.745055	-0.424582	0.162185	0.518787
SMU_1667	livM	branched chain amino acid ABC transporter permease	957	562.173	472.707	22098	19140	0.932002	-0.101595	0.623118	0.891914
SMU_1668	livH	branched chain amino acid ABC transporter permease	870	810.903	639.877	28727.7	23316.3	1.00079	0.00113358	0.995417	0.999964
SMU_1669	livK	branched chain amino acid ABC transporter substrate-binding protein	1173	666.483	439.773	32466.3	22367	1.19305	0.254649	0.290024	0.669991
SMU_1670c	SMU_1670c	hypothetical protein	249	55.3433	38.3733	378	272	1.10665	0.146198	0.693994	0.929284
SMU_1671c	SMU_1671c	hypothetical protein	441	83.6267	51.2067	1307.33	827.333	1.2605	0.333994	0.253989	0.633237
SMU_1672	clpP	ATP-dependent Clp protease proteolytic subunit	591	650.21	399.157	14591.3	9303	1.27317	0.34843	0.0971818	0.416331
SMU_1673	upp	uracil phosphoribosyltransferase	630	149.88	133.31	3604.67	3351.33	0.894604	-0.160678	0.505541	0.830346
SMU_1674	metC	aminotransferase	1164	179.483	113.107	8747	5695	1.2272	0.295371	0.143911	0.493681
SMU_1675	metB	cystathionine gamma-synthase	1095	227.327	118.043	10256.7	5564	1.4807	0.566276	0.00621363	0.0761065
SMU_1676c	SMU_1676c	hypothetical protein	1635	395.743	338.017	27904.3	24472.7	0.913564	-0.130422	0.571481	0.874961
SMU_1677	murE	UDP-N-acetylmuramoylalanyl-D-glutamate--L-lysine ligase	1452	342.24	431.863	20978.7	27522	0.641366	-0.64078	0.042326	0.264737
SMU_1678	SMU_1678	acyl-CoA thioesterase	1020	545.11	655.753	22825.7	28603.7	0.676066	-0.564765	0.0163889	0.145193
SMU_1679c	SMU_1679c	hypothetical protein	510	1027.81	798.797	18859.3	15543	1.00217	0.00313067	0.991698	0.999712
SMU_1680c	SMU_1680c	hypothetical protein	618	1627.4	1558.78	38300.7	38240.3	0.822159	-0.28251	0.0918717	0.401115
SMU_1681c	SMU_1681c	hypothetical protein	375	319.687	574.09	4024	7535	0.506903	-0.980219	0.0128319	0.128671
SMU_1682c	SMU_1682c	intracellular protease	576	40.7467	16.9733	857.667	380.667	1.52198	0.605953	0.227124	0.61704
SMU_1683c	SMU_1683c	hypothetical protein	924	71.85	73.3067	2725	2862.33	0.782248	-0.354302	0.230224	0.618964
SMU_1685c	SMU_1685c	hypothetical protein	651	25.87	14.5267	642.333	379.333	1.33104	0.412552	0.272466	0.654839
SMU_1687	ppaC	manganese-dependent inorganic pyrophosphatase	933	944.19	798.34	35881.7	31629.7	0.942972	-0.0847131	0.778012	0.956143
SMU_1688	dltD	extramembranal protein, DltD protein	1266	531.27	346.893	28297	19216.3	1.20432	0.268214	0.334609	0.709192
SMU_1689	dltC	D-alanine--poly(phosphoribitol) ligase subunit 2	240	233.547	202.437	1510	1354.33	0.925137	-0.112261	0.739244	0.949416
SMU_1690	dltB	hypothetical protein	1263	382.407	356.033	20534.3	19670.7	0.864243	-0.210492	0.516794	0.835385
SMU_1691	dltA	D-alanine--poly(phosphoribitol) ligase subunit 1	1551	422.58	299.163	27922.7	20584.7	1.10268	0.141012	0.542597	0.85597
SMU_1692	pflA	pyruvate-formate lyase activating enzyme	792	211.547	249.457	6601	8135.33	0.679956	-0.556487	0.0808913	0.371525
SMU_1693	hlyX	hemolysin	1338	427.02	294.91	24677.7	17280	1.14459	0.19483	0.527083	0.845278
SMU_1694c	SMU_1694c	permease	1095	113.9	107.43	5404.67	5059.67	0.896001	-0.158428	0.718349	0.937802
SMU_1695	SMU_1695	molybdenum ABC transporter ATP-binding protein	783	156.52	67.6367	4685.33	2130.33	1.05915	0.0829056	0.833104	0.970588
SMU_1697c	SMU_1697c	hypothetical protein	546	98.6567	94.48	2033.33	1999.67	0.846371	-0.240638	0.413953	0.76697
SMU_1699c	SMU_1699c	hypothetical protein	933	414.607	367.483	15965.3	14516.3	0.912365	-0.132316	0.612228	0.888025
SMU_1700c	SMU_1700c	LrgB family protein	696	100.507	100.723	2780.67	2841.33	0.813359	-0.298037	0.333256	0.709192
SMU_1701c	SMU_1701c	hypothetical protein	363	69.15	53.49	843.667	667.667	1.02661	0.0378925	0.910461	0.994369
SMU_1702c	SMU_1702c	phosphatase	651	178.41	158.443	4574	4136	0.921063	-0.118628	0.721615	0.939335
SMU_1703c	SMU_1703c	hypothetical protein	627	176.893	200.127	4442	4993.67	0.771986	-0.373354	0.393092	0.756063
SMU_1704	SMU_1704	hypothetical protein	327	12.8367	10.4467	126.667	112.667	0.963252	-0.0540144	0.923494	0.998027
SMU_1705	SMU_1705	hypothetical protein	597	78.07	121.113	1754.67	2856.33	0.534573	-0.90354	0.00165678	0.0335959
SMU_1706	SMU_1706	hypothetical protein	828	89.57	112.747	2959.67	3891.33	0.633191	-0.659287	0.0093652	0.104132
SMU_1707c	SMU_1707c	rRNA methylase	549	8.97667	12.7133	190.667	270	0.662325	-0.594389	0.242237	0.625293
SMU_1708	trkA	potassium transporter peripheral membrane protein	1356	141.477	136.423	8443.67	8116.33	0.877792	-0.188049	0.664	0.918031
SMU_1709	trkH	potassium uptake protein TrkH	1440	362.99	510.64	23259.7	32297.3	0.646811	-0.628584	0.175081	0.541029
SMU_1710c	SMU_1710c	hypothetical protein	255	213.43	254.543	1501.33	1875.33	0.667192	-0.583827	0.0232139	0.187458
SMU_1711	rluB	pseudouridylate synthase	723	339.05	461.333	9647.33	13564.3	0.582496	-0.779681	0.00121231	0.026339
SMU_1712c	SMU_1712c	segregation and condensation protein B	597	182.883	211.763	4078	4976.33	0.680443	-0.555453	0.0518936	0.294118
SMU_1713c	SMU_1713c	segregation and condensation protein A	708	177.277	152.933	4824	4394.33	0.893601	-0.162298	0.610579	0.888025
SMU_1714c	SMU_1714c	site-specific tyrosine recombinase XerD	738	124.773	136.167	3651.67	4098.33	0.732836	-0.448438	0.136785	0.482849
SMU_1715c	SMU_1715c	hypothetical protein	462	223.487	180.203	3671.67	3087.67	0.960555	-0.0580597	0.812498	0.96537
SMU_1716c	SMU_1716c	hypothetical protein	519	344.64	273.28	6557.67	5417.33	0.973593	-0.0386098	0.865812	0.977939
SMU_1717c	SMU_1717c	deoxyribonucleotide triphosphate pyrophosphatase/hypothetical protein	978	207.503	164.957	8363.33	6842	0.979041	-0.0305589	0.892701	0.98746
SMU_1718	murI	glutamate racemase	795	357.017	231.013	11534.3	7605.33	1.2189	0.285575	0.324034	0.705682
SMU_1719c	SMU_1719c	hypothetical protein	249	46.0767	33.7333	313.667	239.333	1.06454	0.0902256	0.818196	0.967104
SMU_1721c	SMU_1721c	diaminopimelate decarboxylase	1251	133.417	93.4533	7084.33	5109.67	1.12285	0.167171	0.592424	0.880769
SMU_1722c	SMU_1722c	hypothetical protein	690	1079.25	917.18	28792	25599	0.918494	-0.122658	0.591126	0.880769
SMU_1723c	SMU_1723c	hypothetical protein	504	192.753	183.23	3553.33	3512	0.831168	-0.266787	0.166319	0.523331
SMU_1724c	SMU_1724c	rRNA methylase	741	66.2767	36.9233	1936.67	1126.67	1.3455	0.428142	0.270823	0.652132
SMU_1725	SMU_1725	acylphosphatase	279	57.3733	68.9233	481.667	587	0.724235	-0.465471	0.305778	0.688372
SMU_1727	SMU_1727	OxaA-like protein precursor	933	594.43	836.553	23052	32999.7	0.59276	-0.75448	0.0135503	0.132243
SMU_1728	greA	transcription elongation factor GreA	483	84.76	67.3933	1488	1226.67	0.996198	-0.00549591	0.987246	0.999636
SMU_1729c	SMU_1729c	aminodeoxychorismate lyase	1923	111.53	59.9	9231	5168.33	1.44619	0.532253	0.00267886	0.0498869
SMU_1730c	SMU_1730c	acetyltransferase	492	109.14	62.66	1937.67	1169.33	1.2947	0.372619	0.343179	0.714956
SMU_1731	murC	UDP-N-acetyl muramate-alanine ligase	1332	512.617	340.537	29090.7	19817.3	1.17316	0.230406	0.278646	0.6581
SMU_1732c	SMU_1732c	hypothetical protein	591	236.15	190.66	5167	4417	0.952181	-0.0706918	0.851598	0.976226
SMU_1733c	SMU_1733c	SNF helicase	3093	147.54	130.37	20154.3	18380.7	0.875111	-0.192462	0.499212	0.825236
SMU_1734	accA	acetyl-CoA carboxylase carboxyl transferase subunit alpha	771	253.923	223.64	7854.67	7083	0.899776	-0.152362	0.584223	0.880769
SMU_1735	accD	acetyl-CoA carboxylase subunit beta	867	1441.99	1417.08	52046.7	51274.3	0.834466	-0.261075	0.492938	0.82025
SMU_1736	accC	acetyl-CoA carboxylase biotin carboxylase subunit	1371	1201.11	1403.72	69951	84111.7	0.685474	-0.544826	0.0397846	0.255658
SMU_1737	fabZ	(3R)-hydroxymyristoyl-ACP dehydratase	423	805.427	1148.89	12001.7	17517.7	0.580878	-0.783694	0.0157882	0.143942
SMU_1738	bccP	biotin carboxyl carrier protein of acetyl-CoA carboxylase	489	2178.82	1752.83	38925.3	32255.3	0.964582	-0.0520235	0.846161	0.975818
SMU_1739	fabF	3-oxoacyl-ACP synthase	1233	1852.74	2072.06	97210.7	110451	0.716914	-0.480129	0.153998	0.511082
SMU_1740	fabG	3-ketoacyl-ACP reductase	735	978.037	766.183	28581	23019	1.0003	0.000426962	0.998381	0.999964
SMU_1741	fabD	malonyl CoA-ACP transacylase	921	591.797	459.023	22275.7	17791	1.00519	0.00746634	0.974432	0.999636
SMU_1742c	SMU_1742c	trans-2-enoyl-ACP reductase	966	227.437	178.167	9057.33	7266.33	0.986731	-0.019271	0.951565	0.998043
SMU_1744	fabH	3-oxoacyl-ACP synthase III	978	538.877	304.257	21257	12639.3	1.31117	0.390852	0.25545	0.6354
SMU_1745c	SMU_1745c	transcriptional regulator	435	118.96	74.4033	1808.33	1181	1.22569	0.293592	0.317266	0.697603
SMU_1746c	SMU_1746c	enoyl-CoA hydratase	792	349.143	252.853	11118	8289	1.07444	0.103586	0.670486	0.921185
SMU_1747c	SMU_1747c	phosphatase	645	118.987	84.4	2911.33	2174.33	1.06378	0.0891952	0.803154	0.963601
SMU_1748	akh	aspartate kinase	1359	305.907	204.307	17632.3	12214.3	1.17536	0.2331	0.382896	0.749362
SMU_1770	syv	valyl-tRNA synthetase	2652	1102.7	927.227	125992	111413	0.898652	-0.154165	0.696226	0.930851
SMU_1777	nrdI	flavoprotein NrdI	462	95.84	56.99	1562.33	976.667	1.26157	0.335223	0.38559	0.750438
SMU_1779c	SMU_1779c	RNA methyltransferase	1380	101.267	123.16	5893	7432	0.646177	-0.629999	0.0336817	0.231087
SMU_1780	SMU_1780	recombination regulator RecX	777	22.22	17.8233	682	572	0.980011	-0.0291296	0.925698	0.998027
SMU_1781	SMU_1781	hypothetical protein	534	34.1033	17.6133	666.333	362.667	1.41349	0.499262	0.204958	0.587978
SMU_1782	SMU_1782	hypothetical protein	321	58.4567	47.7833	603	502	0.9898	-0.0147916	0.970428	0.999636
SMU_1783	proS	prolyl-tRNA synthetase	1851	455.717	317.153	36503.3	26300.7	1.12397	0.168605	0.333305	0.709192
SMU_1784c	SMU_1784c	possible membrane-associated Zn-dependent proteases	1260	325.983	228.82	17310.3	12588.7	1.10997	0.150518	0.564607	0.868864
SMU_1785	cdsA	phosphatidate cytidylyltransferase synthase	795	637.62	466.51	20343.3	15370.7	1.06738	0.0940687	0.651791	0.909245
SMU_1786	uppS	undecaprenyl pyrophosphate synthase	750	253.487	168.68	7535	5202.67	1.1725	0.229592	0.303856	0.6873
SMU_1787c	SMU_1787c	preprotein translocase subunit YajC	384	291.023	300.337	3814	4051	0.810468	-0.303172	0.406457	0.761296
SMU_1788c	SMU_1788c	bacterocin transport accessory protein, Bta	348	46.2867	46.1867	511.333	542.333	0.807448	-0.308559	0.485641	0.816642
SMU_1789c	SMU_1789c	hypothetical protein	717	391.517	245.81	11153.7	7204.33	1.24278	0.313571	0.291058	0.671532
SMU_1790c	SMU_1790c	transcriptional regulator	717	235.66	90.57	6578.67	2627.67	1.75625	0.812498	0.0654069	0.327933
SMU_1791c	SMU_1791c	hypothetical protein	1101	481.287	296.543	22993	14086.7	1.24487	0.315993	0.506392	0.830346
SMU_1794c	SMU_1794c	hypothetical protein	231	490.833	277.763	3254.67	1729.67	1.05953	0.0834249	0.82889	0.969408
SMU_1795c	SMU_1795c	hypothetical protein	807	155.323	141.783	5275.67	4743	0.916124	-0.126386	0.794656	0.961871
SMU_1797c	SMU_1797c	hypothetical protein	354	53.3067	81.6167	630.333	980.667	0.563994	-0.826247	0.0332155	0.230462
SMU_1798c	SMU_1798c	hypothetical protein	594	199.35	166.427	4477.67	3887.67	0.927208	-0.109035	0.642845	0.904135
SMU_1799	nadD	nicotinic acid mononucleotide adenylyltransferase	633	257.277	279.143	6224	7047.67	0.726708	-0.460553	0.17063	0.529592
SMU_1800c	SMU_1800c	hypothetical protein	309	210.04	169.953	1984.33	1688.33	0.939947	-0.0893481	0.843993	0.975654
SMU_1801c	SMU_1801c	GTPase YqeH	1107	183.867	149.617	8282.33	7111.33	0.952872	-0.0696451	0.854713	0.976226
SMU_1802c	SMU_1802c	hypothetical protein	528	229.4	168.937	4497.67	3419.33	1.05162	0.072612	0.745971	0.952263
SMU_1805	SMU_1805	transcriptional regulator	651	81.0733	92.3967	2028.67	2369.33	0.735819	-0.442577	0.410625	0.764064
SMU_1806	SMU_1806	glycosyltransferase	1170	91.7867	148.917	4465.67	7405	0.579209	-0.787843	0.141466	0.489895
SMU_1807c	SMU_1807c	permease	909	92.45	111.41	3380	4260.33	0.702405	-0.509624	0.237666	0.621406
SMU_1812	SMU_1812	transposase, ISSmu2	1251	101.393	42.1267	5092.67	2247.33	1.1299	0.1762	0.723223	0.940087
SMU_1819	gatB	aspartyl/glutamyl-tRNA amidotransferase subunit B	1440	915.57	802.167	56231.3	50937.7	0.91873	-0.122288	0.605542	0.888025
SMU_1820c	SMU_1820c	aspartyl/glutamyl-tRNA amidotransferase subunit A	1467	516.133	445.593	32135	28908	0.921151	-0.118491	0.627065	0.893909
SMU_1821c	SMU_1821c	aspartyl/glutamyl-tRNA amidotransferase subunit C	303	39.6467	33.83	372	326.333	0.962297	-0.0554464	0.904055	0.992228
SMU_1822	gatA	aspartyl-tRNA synthetase	1752	79.9667	64.6867	6066	5061	0.990641	-0.0135652	0.956907	0.998043
SMU_1823	pncA	pyrazinamidase/nicotinamidase	552	798.387	546.677	16757.3	11686	1.14362	0.193602	0.459379	0.795693
SMU_1824c	SMU_1824c	transcriptional repressor CodY	786	367.543	217.09	11484	7046.33	1.31954	0.400033	0.017018	0.148602
SMU_1826	yfbQ	aminotransferase	1215	395.587	329.443	20273	17356	0.936414	-0.0947823	0.685929	0.927355
SMU_1827	SMU_1827	biotin biosynthesis protein	537	27.7033	37.9733	558.667	786.333	0.682655	-0.550772	0.268613	0.65102
SMU_1828	SMU_1828	hypothetical protein	450	1918.21	1766.54	30816	29276.3	0.877768	-0.188088	0.533347	0.848116
SMU_1830c	SMU_1830c	hypothetical protein	1401	238.41	145.257	13893	8960	1.22866	0.297085	0.391271	0.756063
SMU_1831	aspG	L-asparaginase	960	298.713	228.337	11607	9300.33	1.02278	0.0324992	0.87789	0.979309
SMU_1832	SMU_1832	hypothetical protein	165	226.82	321.92	674	1003.33	0.591929	-0.756505	0.0503748	0.288194
SMU_1833	recG	ATP-dependent DNA helicase, RecG	2016	123.1	105.193	10655	9445.67	0.882899	-0.17968	0.676629	0.923027
SMU_1834	alr	alanine racemase	1116	482.893	516.61	22644.7	24845	0.748142	-0.418617	0.0550671	0.301199
SMU_1835	acpS	4'-phosphopantetheinyl transferase	360	383.953	302.45	4570.67	3732	1.00582	0.00837802	0.970556	0.999636
SMU_1836	aroG	phospho-2-dehydro-3-deoxyheptonate aldolase	1035	851.2	932.223	36487.4	41250.8	0.723638	-0.46666	0.00513753	0.0688758
SMU_1837	aroH	phospho-2-dehydro-3-deoxyheptonate aldolase	1032	1410.91	1335.7	60097.3	58865.9	0.829321	-0.269997	0.149714	0.505044
SMU_1838	secA	preprotein translocase subunit SecA	2520	786.697	640.527	87002.3	73336.7	0.961062	-0.0572979	0.785667	0.957171
SMU_1839	manA	mannose-6-phosphate isomerase	951	786.097	871.983	30453.7	34987.7	0.714855	-0.484277	0.0664032	0.328417
SMU_1840	scrK	fructokinase	882	264.667	261.5	9440.67	9648.67	0.797149	-0.327079	0.191084	0.571685
SMU_1841	scrA	PTS system sucrose-specific transporter subunit IIABC	1995	228.97	257.343	20103.7	23018	0.725245	-0.463459	0.11524	0.449581
SMU_1843	scrB	sucrose-6-phosphate hydrolase	1440	317.863	340.733	19413	21551.7	0.753087	-0.409112	0.144951	0.495528
SMU_1844	scrR	sucrose operon repressor	963	454.61	562.24	17665.3	22879.7	0.645332	-0.631887	0.0254664	0.195579
SMU_1845	nusB	transcription antitermination protein NusB	429	190.527	87.81	2871	1371.67	1.66394	0.734603	0.0255056	0.195579
SMU_1846c	SMU_1846c	hypothetical protein	390	466.217	243.49	6190.67	3354	1.49587	0.580981	0.0144514	0.138083
SMU_1847	efp	elongation factor P	561	221.1	144.377	4645.67	3153	1.2027	0.266274	0.251076	0.632664
SMU_1848	SMU_1848	hypothetical protein	705	34.1433	27.9167	942.667	800.333	0.98648	-0.0196381	0.959164	0.998043
SMU_1849	comEB	deoxycytidylate deaminase	453	174.027	122.39	2777.67	2052.67	1.11429	0.156119	0.565194	0.868979
SMU_1850	pepP	aminopeptidase	1065	608.613	494.187	26473.3	22521.7	0.95129	-0.0720427	0.758057	0.956143
SMU_1851	uvrA	excinuclease ABC subunit A	2832	436.937	355.957	54043	45930	0.950175	-0.0737346	0.705649	0.935553
SMU_1852	SMU_1852	magnesium/cobalt transport protein	945	306.363	199.41	11724	7964	1.19183	0.253174	0.438229	0.788726
SMU_1853	SMU_1853	hypothetical protein	663	359.587	324.557	9138	8624.33	0.851467	-0.231978	0.455941	0.794199
SMU_1854	SMU_1854	hypothetical protein	357	722.987	458.343	8800.67	5574	1.23193	0.300921	0.53599	0.851333
SMU_1855	SMU_1855	hypothetical protein	687	466.787	330.46	13027.7	9151.33	1.1289	0.174924	0.714757	0.937802
SMU_1856c	SMU_1856c	hypothetical protein	720	540.603	284.317	15623.3	8326.67	1.45709	0.543086	0.149235	0.50436
SMU_1858	rs18	30S ribosomal protein S18	240	609.323	445.783	3990.33	2990.33	1.09759	0.13434	0.746189	0.952263
SMU_1859	ssb	single-stranded DNA-binding protein	495	6997.83	4371.62	124430	81556.3	1.19962	0.262579	0.449334	0.79307
SMU_1860	rs6	30S ribosomal protein S6	291	1894.98	1465.1	16767.3	13294.7	1.02469	0.0351855	0.870304	0.977939
SMU_1861c	SMU_1861c	hypothetical protein	246	960.693	1248.87	6757.33	8682	0.693942	-0.527114	0.245888	0.630222
SMU_1862	SMU_1862	hypothetical protein	204	1537.36	3371.21	7534.33	16756.7	0.408235	-1.29253	0.000140402	0.0054518
SMU_1865	mutY	A/G-specific adenine glycosylase	1146	158.91	104.853	7661.33	5196.67	1.1894	0.250239	0.304061	0.6873
SMU_1867c	SMU_1867c	alcohol dehydrogenase	1050	272.803	295.797	12201.7	13259.3	0.769042	-0.378866	0.339883	0.711177
SMU_1869	trxA	thioredoxin	315	197.303	152.58	1921.33	1560.67	1.01305	0.0187012	0.944577	0.998043
SMU_1870	mutS2	DNA mismatch repair protein MutS2	2331	177.827	157.577	18287	16628	0.893577	-0.162336	0.514302	0.833714
SMU_1871c	SMU_1871c	hypothetical protein	546	206.497	135.423	4239.33	2861	1.19884	0.261636	0.318962	0.698806
SMU_1872c	SMU_1872c	hypothetical protein	306	93.91	44.1067	872.333	431.667	1.55749	0.639223	0.115547	0.449581
SMU_1873	rnh3	ribonuclease HIII	912	354.023	182.65	13045.7	7047.33	1.45175	0.537793	0.0992779	0.420376
SMU_1874	lepC	signal peptidase I	588	89.5567	75.4233	1987	1750	0.938669	-0.0913114	0.771231	0.956143
SMU_1875	SMU_1875	similar to conjugation transfer protein	2364	113.687	87.6633	11770.3	9377.33	1.01717	0.0245624	0.88827	0.984868
SMU_1876	SMU_1876	hypothetical protein	471	140.227	63.7167	2407	1118.67	1.64433	0.717499	0.0520649	0.294175
SMU_1877	ptnA	PTS system mannose-specific transporter subunit IIAB	993	1945.3	2071.5	79792.7	87582	0.746378	-0.422022	0.030914	0.225672
SMU_1878	ptnC	PTS system mannose-specific transporter subunit IIC	819	6154.72	4049.89	222607	134267	1.01758	0.0251476	0.942331	0.998043
SMU_1879	SMU_1879	PTS system mannose-specific transporter subunit IID	927	2828.15	1722.85	117634	65686	1.02591	0.0369032	0.915789	0.996149
SMU_1881c	SMU_1881c	ABC transporter ATP-binding protein	2292	51.6067	46.2633	5685	4672	0.984158	-0.0230376	0.949401	0.998043
SMU_1882c	SMU_1882c	hypothetical protein	354	7.02667	10.6467	90	125	0.936793	-0.0941983	0.784045	0.957112
SMU_1883	SMU_1883	hypothetical protein	369	73	68.68	903.667	865.667	0.841352	-0.249218	0.620773	0.891354
SMU_1884c	SMU_1884c	hypothetical protein	1074	14.1	10.0367	664.667	459	1.08848	0.122319	0.826743	0.969257
SMU_1886	sys	seryl-tRNA synthetase	1281	394.79	305.333	21089	17042	0.996794	-0.00463231	0.985024	0.999636
SMU_1889c	SMU_1889c	hypothetical protein	264	21.59	412.137	155.667	3236	0.262392	-1.93021	0.000713726	0.0186078
SMU_1892c	SMU_1892c	hypothetical protein	186	30.2767	23.5167	115.667	97	0.99063	-0.0135811	0.979217	0.999636
SMU_1896c	SMU_1896c	ComC/BlpC family leader-containing pheromone/bacteriocin	255	0	18.82	0	140.333	0.658304	-0.603174	0.162528	0.518787
SMU_1898	SMU_1898	ABC transporter ATP-binding protein/permease	2141	48.45	38.1133	4300.33	3682.33	0.981843	-0.0264352	0.959479	0.998043
SMU_1900	SMU_1900	hypothetical protein	1014	29.27	37.8267	1181	1630	0.876645	-0.189936	0.690211	0.927566
SMU_1904c	SMU_1904c	hypothetical protein	1023	169.72	79.93	7247.33	3525	1.45153	0.53757	0.307832	0.690163
SMU_1905c	SMU_1905c	bacteriocin secretion protein	189	1418.12	218.977	5904	945	2.63925	1.40013	0.0126222	0.128506
SMU_1906c	SMU_1906c	hypothetical protein	213	36.82	21.0167	190	114.667	1.17851	0.236969	0.678016	0.923027
SMU_1908c	SMU_1908c	hypothetical protein	165	193.453	0	557.333	0	1.77104	0.824594	0.0824728	0.376282
SMU_1909c	SMU_1909c	hypothetical protein	405	8068.36	1.55333	106321	22.3333	1.98041	0.985802	0.0475866	0.279246
SMU_1916	comD	histidine kinase of the competence regulon, ComD	1326	97.6633	50.3933	5408.67	2908.67	1.43309	0.519131	0.10325	0.429227
SMU_1917	comE	response regulator of the competence regulon ComE	753	102.43	68.8667	3002	2117.33	1.11741	0.160156	0.670825	0.921185
SMU_1918	dedA	membrane-associated protein DedA	639	624.477	696.797	15574	17743.7	0.715225	-0.483532	0.0946121	0.410136
SMU_1919	sapR2	hypothetical protein	627	410.303	422.183	9980.67	10530.7	0.779472	-0.359431	0.113684	0.449581
SMU_1920	pgdA	GTP-binding protein Der	1311	811.697	721.93	45167.3	41184.7	0.872523	-0.196735	0.63568	0.899689
SMU_1921	dnaI	primosomal protein DnaI	900	207.433	228.71	7658.67	8642.33	0.729155	-0.455703	0.107602	0.438535
SMU_1922	dnaB	chromosome replication protein	1170	129.96	96.4167	6317.67	4869.33	1.0462	0.0651592	0.796078	0.961871
SMU_1923c	SMU_1923c	transcriptional regulator NrdR	492	87.8433	49.7967	1622.33	922.333	1.33656	0.418522	0.337607	0.709192
SMU_1924	gcrR	response regulator GcrR for glucan-binding protein C	693	219.73	118.097	6003	3313.33	1.44572	0.531786	0.0150842	0.140203
SMU_1925c	SMU_1925c	hypothetical protein	537	47.7433	36.6567	960.667	758	1.01269	0.018199	0.951777	0.998043
SMU_1926	psaR	transcriptional regulator	576	28.6167	18.7	618.667	420.333	1.15893	0.212792	0.591425	0.880769
SMU_1927	SMU_1927	ABC transporter ATP-binding protein	708	137.51	113.61	3828.33	3276.33	0.957039	-0.06335	0.82229	0.967556
SMU_1928	psaB	ABC transporter permease	2613	197.96	228.423	23248.3	27110.7	0.722489	-0.468953	0.23342	0.619529
SMU_1929	htpX	heat shock protein HtpX	900	752.57	567.753	27469.3	21483.7	1.02976	0.0423113	0.813976	0.966497
SMU_1930	lemA	cytoplasmic membrane protein	561	489.94	270.593	10337	5916.67	1.39994	0.48536	0.0135164	0.132243
SMU_1931	gidB	16S rRNA methyltransferase GidB	714	78.89	58.1467	2218.33	1694	1.05421	0.0761652	0.802328	0.963601
SMU_1933c	SMU_1933c	cobalt permease	834	228.007	180.653	7700	6260.33	1.0021	0.00302634	0.992343	0.999712
SMU_1934c	SMU_1934c	cobalt ABC transporter ATP-binding protein	1677	336.007	288.957	24258	21543	0.919929	-0.120406	0.508298	0.831222
SMU_1935c	SMU_1935c	hypothetical protein	546	148.223	129.59	2999.67	2737	0.89411	-0.161476	0.489125	0.818509
SMU_1936c	SMU_1936c	hypothetical protein	846	227.137	171.197	7773.33	6034.33	1.04377	0.0617995	0.795794	0.961871
SMU_1937	cnhA	carbon-nitrogen hydrolase	777	220.947	191.027	6898.67	6103	0.918302	-0.122959	0.678512	0.923027
SMU_1938c	SMU_1938c	ABC transporter permease	690	342.36	313.783	9502	8741	0.884197	-0.17756	0.620338	0.891354
SMU_1939c	SMU_1939c	ABC transporter ATP-binding protein	1065	192.64	159.46	8455	7281	0.943693	-0.08361	0.611711	0.888025
SMU_1940c	SMU_1940c	peptidase, AtmC; ArgE/DapE/Acy1 family protein	1374	125.257	99.71	7336	5995.67	0.986403	-0.0197514	0.935593	0.998043
SMU_1941	atmB	membrane lipoprotein	843	151.14	78.6133	5102.33	2764.33	1.49043	0.575733	0.0023336	0.0448297
SMU_1942c	SMU_1942c	amino acid binding protein	804	153.773	59.04	4811	1980.33	1.80156	0.849248	0.0462705	0.274249
SMU_1943	syl	leucyl-tRNA synthetase	2502	774.137	590.63	85018	67286.7	1.02195	0.0313279	0.916778	0.996498
SMU_1945	SMU_1945	hypothetical protein	765	67.5267	21.7467	1990	678.667	1.86806	0.90154	0.0637712	0.325091
SMU_1946	SMU_1946	hypothetical protein	690	240.333	139.547	6349.33	3880.67	1.24744	0.318966	0.400611	0.759434
SMU_1947	nusG	transcription antitermination protein NusG	537	98.6867	45.9767	1943.33	952.667	1.58633	0.665695	0.0661454	0.328417
SMU_1949	pbp2a	membrane carboxypeptidase, penicillin-binding protein 2a	2277	186.757	182.587	18734.7	18763	0.804171	-0.314425	0.25048	0.632664
SMU_1950	SMU_1950	pseudouridylate synthase	867	125.477	82.3033	4310.67	3000	1.11908	0.162314	0.725601	0.941167
SMU_1951c	SMU_1951c	hypothetical protein	1704	32.5033	33.7433	2313.67	2558.33	0.768023	-0.380778	0.363631	0.736034
SMU_1954	groEL	molecular chaperone GroEL	1629	7818.06	10413.3	549893	752477	0.616896	-0.6969	0.0080467	0.0941361
SMU_1955	groES	co-chaperonin GroES	288	111.16	154.927	959	1380.67	0.600862	-0.734895	0.0338242	0.231195
SMU_1956c	SMU_1956c	hypothetical protein	297	2240.59	2058.54	20821.3	19127	0.884447	-0.177152	0.687267	0.927355
SMU_1957	SMU_1957	PTS system mannose-specific transporter subunit IID	837	1584.86	1604.37	54626.3	55631.3	0.806128	-0.310919	0.425122	0.774299
SMU_1958c	SMU_1958c	PTS system mannose-specific transporter subunit IIC	852	1916	1546.79	66851.3	54779.7	0.972713	-0.0399137	0.904695	0.992228
SMU_1960c	SMU_1960c	PTS system mannose-specific transporter subunit IIB	495	262.447	191.883	4706.67	3575.67	1.05774	0.0809873	0.855479	0.976226
SMU_1961c	SMU_1961c	PTS system sugar-specific transporter subunit IIA	432	33.3233	26.3767	519.333	415	1.03061	0.0434937	0.928654	0.998027
SMU_1963c	SMU_1963c	sugar-binding periplasmic protein	1308	76.4633	40.8333	4148.33	2333.67	1.39408	0.479315	0.133955	0.482849
SMU_1964c	SMU_1964c	response regulator	681	71.6133	58.3833	1897	1606.33	0.957069	-0.0633053	0.775808	0.956143
SMU_1965c	SMU_1965c	histidine kinase	1323	65.07	49.4867	3635	2866.67	1.02219	0.0316651	0.894553	0.987692
SMU_1966c	SMU_1966c	periplasmic sugar-binding protein	963	59.92	28.14	2330.67	1147.33	1.53034	0.613855	0.0903711	0.39646
SMU_1967	ssb2	single-stranded DNA-binding protein	396	92.4033	128.177	1243.33	1767	0.655095	-0.610224	0.268043	0.650503
SMU_1968c	SMU_1968c	hypothetical protein	357	20.95	15.1933	253.667	185	1.04705	0.0663244	0.906154	0.992337
SMU_1970c	SMU_1970c	phenylalanyl-tRNA synthetase subunit beta	627	110.067	141.343	2700.33	3547	0.717908	-0.478128	0.315145	0.696017
SMU_1971c	SMU_1971c	thioredoxin	330	273.46	138.97	2839.67	1525.33	1.4518	0.537841	0.167202	0.524643
SMU_1972c	SMU_1972c	hypothetical protein	309	23.2567	16.3033	223.333	161.333	1.08772	0.121302	0.791511	0.961722
SMU_1973	pepA	glutamyl-aminopeptidase; endo-1,4-beta-glucanase	1068	217.097	110.017	9520.67	5059	1.50439	0.589175	0.0427469	0.264737
SMU_1974	proC	pyrroline-5-carboxylate reductase	771	303.543	175.85	9108.67	5573.67	1.28745	0.364518	0.244076	0.626614
SMU_1975c	SMU_1975c	hypothetical protein	663	71.6333	126.037	1848	3353	0.46696	-1.09863	0.000653256	0.0177939
SMU_1976c	SMU_1976c	hypothetical protein	441	134.437	134.583	2088.33	2184.67	0.798415	-0.324789	0.400781	0.759434
SMU_1978	ackA	acetate kinase	1200	309.317	334.717	15520	17447.7	0.757941	-0.399843	0.153189	0.511082
SMU_1979c	SMU_1979c	hypothetical protein	954	119.48	64.9633	4608	2630.33	1.40931	0.494989	0.115293	0.449581
SMU_1980c	SMU_1980c	hypothetical protein	390	10.21	4.27667	133	59	1.54263	0.625388	0.237949	0.621406
SMU_1981c	SMU_1981c	hypothetical protein	435	8.54	4.74	128.333	75.6667	1.25556	0.328329	0.542662	0.85597
SMU_1982c	SMU_1982c	hypothetical protein	294	12.1367	5.77	106.333	53.3333	1.39148	0.476622	0.385705	0.750438
SMU_1983	comYD	competence protein ComYD	432	16.7567	6.72333	246	106.333	1.5626	0.643946	0.231274	0.618964
SMU_1984	comYC	competence protein ComYC	315	38.37	17	368	174.333	1.55108	0.63327	0.190548	0.57102
SMU_1985	comYB	ABC transporter ComYB	978	21.9667	10.05	862	419	1.56952	0.650325	0.116093	0.449581
SMU_1987	comYA	ABC transporter ATP-binding protein ComYA; late competence gene	942	9.40667	6.09	349	243	1.14804	0.199176	0.677105	0.923027
SMU_1988c	SMU_1988c	DNA binding protein	384	51.7867	56.4167	657	759	0.765125	-0.386233	0.383509	0.749362
SMU_1989	rpoC	DNA-directed RNA polymerase subunit beta'	3657	3721.29	3531.43	606372	593506	0.830945	-0.267174	0.161517	0.518787
SMU_1990	rpoB	DNA-directed RNA polymerase subunit beta	3564	1943.51	1566.21	307080	256251	0.963895	-0.0530517	0.809031	0.963953
SMU_1991	pbp1b	membrane carboxypeptidase, penicillin-binding protein 1b	2355	301.557	244.947	31120	26129	0.968347	-0.0464033	0.746008	0.952263
SMU_1992	tyrS	tyrosyl-tRNA synthetase	1257	290.5	136.623	15226	7491.33	1.63076	0.705547	0.00607359	0.0758782
SMU_1993	adcB	ABC transporter zinc permease	813	148.513	97.43	4798.33	3276.67	1.15331	0.205785	0.470511	0.799689
SMU_1994	adcC	ABC transporter ATP-binding protein	711	140.47	103.437	3918.67	2969.67	1.01833	0.0262068	0.946123	0.998043
SMU_1995c	SMU_1995c	transcriptional regulator	447	15.78	8.62667	245.333	141.333	1.24941	0.321245	0.5335	0.848116
SMU_1996	ipk	4-diphosphocytidyl-2C-methyl-D-erythritol kinase	849	45.48	24.2367	1521.33	863.333	1.35308	0.436245	0.316319	0.696359
SMU_1997	comX1	ComX1, transcriptional regulator of competence-specific genes	483	8.66333	3.34	147	60.6667	1.46931	0.55514	0.326824	0.709192
SMU_1999c	SMU_1999c	hypothetical protein	1287	21.0367	13.3167	1130	748.333	1.21251	0.277992	0.426211	0.774736
SMU_2000	rl17	50S ribosomal protein L17	387	3320.98	1483.38	43438.3	20197	1.72422	0.785943	0.000683704	0.0180835
SMU_2001	rpoA	DNA-directed RNA polymerase subunit alpha	939	1349.35	635.713	51845.3	25246.7	1.6569	0.728485	0.000862287	0.0207062
SMU_2002	rs11	30S ribosomal protein S11	384	2005.54	969.43	26149.7	13082.7	1.62012	0.696097	0.000969687	0.022121
SMU_2003	rs13	30S ribosomal protein S13	366	1960.1	923.083	23984.7	11658	1.65259	0.72473	0.00335503	0.0537951
SMU_2004	if1	translation initiation factor IF-1	219	1776.92	776.413	9745	4409.33	1.78062	0.832377	0.000235067	0.0085081
SMU_2005	adk	adenylate kinase	639	200.867	107.713	4951	2735.33	1.39484	0.480095	0.197672	0.580921
SMU_2006	secY	preprotein translocase subunit SecY	1305	3329.26	2015.73	183664	114650	1.28171	0.358065	0.113265	0.449546
SMU_2007	rl15	50S ribosomal protein L15	441	1009.76	695.903	15965.3	11256.3	1.15407	0.206737	0.423413	0.774077
SMU_2008	rl30	50S ribosomal protein L30	183	5923.3	4237.06	23156.7	16807	1.11317	0.154671	0.614696	0.888025
SMU_2009	rs5	30S ribosomal protein S5	495	6229.03	4918.33	115052	91975.7	1.01946	0.0278072	0.930433	0.998043
SMU_2010	rl18	50S ribosomal protein L18	357	7161.31	5522.19	85245.3	67287.3	1.03281	0.0465802	0.854606	0.976226
SMU_2011	rl6	50S ribosomal protein L6	537	1913.93	1596.26	38981	32911	0.960084	-0.0587672	0.871158	0.977939
SMU_2012	rs8	30S ribosomal protein S8	399	857.833	493.7	11462	7001	1.32002	0.400557	0.275408	0.657019
SMU_2014	rs14	30S ribosomal protein S14	186	5186.12	3809.5	20654.7	15684.3	1.08752	0.121042	0.641069	0.90274
SMU_2015	rl5	50S ribosomal protein L5	543	7295.63	5129.68	147716	107668	1.12906	0.175122	0.498214	0.824381
SMU_2016	rl24	50S ribosomal protein L24	306	1142.63	907.423	10905.7	8839.33	0.984893	-0.0219615	0.944158	0.998043
SMU_2017	rl14	50S ribosomal protein L14	369	1199.73	899.02	15109	11393.3	1.02769	0.0394007	0.924952	0.998027
SMU_2018	rs17	30S ribosomal protein S17	261	1459.62	965.783	10615.7	7398	1.17932	0.237957	0.502914	0.828356
SMU_2019	rl29	50S ribosomal protein L29	210	996.01	697.657	5068.67	3664	1.13926	0.1881	0.548934	0.859181
SMU_2020	rl16	50S ribosomal protein L16	414	4771.29	3943.8	70558	58709.3	0.996563	-0.00496738	0.989806	0.999712
SMU_2021	rs3	30S ribosomal protein S3	654	6246.16	3933.2	158884	103175	1.25115	0.323257	0.136261	0.482849
SMU_2022	rl22	50S ribosomal protein L22	345	4105.03	2635.42	46364	30626.3	1.2278	0.296079	0.302828	0.6873
SMU_2023c	SMU_2023c	30S ribosomal protein S19	279	1170.73	669.203	9465.67	5694	1.34403	0.426564	0.218339	0.607586
SMU_2024c	SMU_2024c	50S ribosomal protein L4	624	4832.01	2429.05	116063	60264.7	1.55384	0.635842	0.000332133	0.0103594
SMU_2025	rl3	50S ribosomal protein L3	627	1645.7	905.377	39648.7	22639.7	1.42298	0.508915	0.0143856	0.138083
SMU_2027	SMU_2027	transcriptional regulator	687	221.527	108.453	5858.67	3022.67	1.53011	0.613632	0.0452943	0.272812
SMU_2028	sacB	beta-D-fructosyltransferase	2388	438.177	177.053	46464.7	19129	1.86496	0.899147	0.00832038	0.0955012
SMU_2029	clpC	class III stress response-related ATP-dependent Clp protease, ATP-binding subunit	2442	412.333	375.373	44402.7	41438.7	0.859599	-0.218264	0.372343	0.742958
SMU_2030	ctsR	CtsR family transcriptional regulator	465	121.197	96.79	2031.33	1673.33	0.986238	-0.0199927	0.935231	0.998043
SMU_2031	eftS	elongation factor Ts	1047	834.967	472.93	36066.3	21216	1.3826	0.467386	0.0241434	0.191572
SMU_2032	rs2	30S ribosomal protein S2	786	1681.56	811.42	52301	26431.3	1.58965	0.668711	0.0239986	0.191256
SMU_2033c	SMU_2033c	hypothetical protein	1854	66.7433	47.68	5334	3953.67	1.08815	0.121874	0.491325	0.82025
SMU_2035	SMU_2035	bacteriocin immunity protein	957	493.283	542.773	19031.7	21926.7	0.735689	-0.442831	0.230963	0.618964
SMU_2036	pepO	peptidase	1896	758.1	1058.92	62860.3	89889.3	0.583302	-0.777686	0.00505575	0.0688457
SMU_2037	treA	trehalose-6-phosphate hydrolase TreA	1629	325.123	308.71	23102.3	22387.7	0.877801	-0.188034	0.589969	0.880769
SMU_2038	pttB	PTS system trehalose-specific transporter subunit IIABC	1968	399.183	442.73	34658	39188.7	0.751263	-0.41261	0.207027	0.591274
SMU_2040	treR	transcriptional regulator; repressor of the trehalose operon	714	52.5	37.5367	1459.67	1088.67	1.04662	0.0657326	0.86464	0.977939
SMU_2042	dexA	dextranase	2706	483.757	685.413	57442	84558	0.560374	-0.835538	5.36618e-08	6.46469e-06
SMU_2043c	SMU_2043c	D-tyrosyl-tRNA(Tyr) deacylase	447	332.43	431.037	5245	7097	0.638032	-0.648299	0.0343523	0.232196
SMU_2044	relA	stringent response protein, ppGpp synthetase	2223	134.207	135.75	12873.3	13635	0.774895	-0.367927	0.065396	0.327933
SMU_2046c	SMU_2046c	hypothetical protein	822	94.1433	88.51	3105	2994	0.834353	-0.261271	0.555945	0.865541
SMU_2047	ptsG	PTS system glucose-specific transporter subunit IIABC	2190	1384.52	3460.43	132730	337668	0.382278	-1.3873	0.00257268	0.0484035
SMU_2049c	SMU_2049c	16S rRNA (uracil(1498)-N(3))-methyltransferase	744	1113.45	1279.07	32571.3	38994.3	0.718808	-0.476322	0.1614	0.518787
SMU_2050c	SMU_2050c	50S ribosomal protein L11 methyltransferase	954	567.21	763.57	22152.7	30887.3	0.637258	-0.650051	0.07261	0.349639
SMU_2052c	SMU_2052c	pseudo	298	221.457	171.133	2092	1601.33	1.04247	0.0600031	0.903731	0.992228
SMU_2054c	SMU_2054c	hypothetical protein	471	94.0633	143.033	1582	2511	0.530023	-0.915872	0.00285553	0.0505955
SMU_2055	SMU_2055	acetyltransferase	492	288.743	232.347	5131.33	4322.67	0.964172	-0.0526373	0.85308	0.976226
SMU_2056	SMU_2056	recombination factor protein RarA	1266	801.03	589.247	41573.7	32698	1.05646	0.0792415	0.854078	0.976226
SMU_2057c	SMU_2057c	cadmium-transporting ATPase	1860	1127.91	1239.3	89506	102972	0.710966	-0.492147	0.0754167	0.358426
SMU_2058	SMU_2058	transcriptional regulator	795	32.9667	60.4967	1074.33	1993.33	0.583822	-0.7764	0.138746	0.486932
SMU_2059c	SMU_2059c	hypothetical protein	1026	31.0967	36.36	1355	1595.33	0.729328	-0.45536	0.253971	0.633237
SMU_2060	SMU_2060	LysR family transcriptional regulator	876	75.5833	68.36	2672.33	2502.33	0.859019	-0.219238	0.450157	0.793755
SMU_2061	SMU_2061	hypothetical protein	654	38.32	31.0567	985.667	815	0.999781	-0.000315336	0.999348	0.999964
SMU_2063	hemZ	ferrochelatase	960	429.453	330.97	16848.7	13488	1.03457	0.0490245	0.83181	0.970588
SMU_2064c	SMU_2064c	transmembrane protein	2799	489.59	329.193	61358.3	41900	1.15821	0.211899	0.483114	0.813361
SMU_2065	SMU_2065	UDP-glucose 4-epimerase	1017	1245.3	509.533	55270.3	22044.3	1.68003	0.748487	0.13555	0.482849
SMU_2066c	SMU_2066c	transmembrane protein	2925	865.623	321.053	117379	42753.3	1.85815	0.893865	0.0568218	0.304393
SMU_2067	csbB	stress response protein	960	429.143	164.243	17342	6659	1.84497	0.883601	0.0278114	0.208872
SMU_2069	SMU_2069	zinc transporter ZupT	795	49.7	40.07	1518	1318.33	0.958593	-0.0610104	0.914872	0.996149
SMU_2070	SMU_2070	hypothetical protein	729	93.3067	54.63	2620.67	1622.67	1.09239	0.127492	0.818877	0.967282
SMU_2071	SMU_2071	anaerobic ribonucleotide reductase activating protein	606	136.61	49.3833	3083	1180.67	1.46249	0.548431	0.335652	0.709192
SMU_2072c	SMU_2072c	acetyltransferase	558	79.7533	56.56	1684.33	1228.33	1.10686	0.146469	0.602931	0.885236
SMU_2074	nrdD	anaerobic ribonucleoside triphosphate reductase	2205	747.433	486.283	71641.7	48484	1.19457	0.256492	0.456407	0.794199
SMU_2075c	SMU_2075c	hypothetical protein	1572	372.29	223	25151	15532.3	1.29911	0.377521	0.122245	0.460945
SMU_2077c	SMU_2077c	hypothetical protein	300	68.6533	30.8433	616.667	293	1.51339	0.597786	0.195751	0.580921
SMU_2078c	SMU_2078c	Holliday junction resolvase-like protein	420	185.23	113.267	2719.67	1719.33	1.25862	0.331843	0.167868	0.52468
SMU_2079c	SMU_2079c	hypothetical protein	270	156.763	77.8567	1205.33	628	1.46667	0.552547	0.142773	0.491639
SMU_2080	SMU_2080	hypothetical protein	435	74.56	74.4133	1152	1184	0.801815	-0.318659	0.406854	0.761296
SMU_2081	SMU_2081	hypothetical protein	447	424.91	282.03	6703.67	4636.33	1.13566	0.183528	0.545936	0.856692
SMU_2083c	SMU_2083c	hypothetical protein	426	893.587	290.373	12849	4492.33	1.95486	0.967062	0.0342086	0.232084
SMU_2084c	SMU_2084c	transcriptional regulator Spx	399	805.887	541.393	10705	7705.33	1.11459	0.156517	0.701197	0.933591
SMU_2085	recA	recombinase A	1152	330.44	229.57	15823.3	11443.7	1.11511	0.157186	0.485958	0.816642
SMU_2086	cinA	competence damage-inducible protein A	1257	102.383	66.27	5330.67	3625	1.17492	0.232564	0.391334	0.756063
SMU_2087	tagI	3-methyladenine DNA glycosylase	561	155.907	75.6067	3229.33	1652.33	1.50122	0.586131	0.0926092	0.403369
SMU_2088	ruvA	Holliday junction DNA helicase RuvA	594	140.093	70.8833	3128.67	1660	1.47218	0.55795	0.0662331	0.328417
SMU_2089	hexB	DNA mismatch repair protein	1956	106.927	59.5833	8967.67	5240.67	1.35661	0.440001	0.121586	0.45941
SMU_2091c	SMU_2091c	DNA mismatch repair protein MutS	2550	147.803	155.247	16249.3	17995	0.745661	-0.423408	0.197401	0.580921
SMU_2092c	SMU_2092c	hypothetical protein	348	367.163	312.607	4016.67	3700	0.920639	-0.119293	0.815502	0.967104
SMU_2093	argR	transcriptional regulator of arginine metabolism	438	48.38	29.39	732.667	473.333	1.19404	0.255855	0.602808	0.885236
SMU_2094c	SMU_2094c	hypothetical protein	498	17.11	10.6467	303.667	199.667	1.1184	0.161439	0.77103	0.956143
SMU_2098	argS	arginyl-tRNA synthetase	1692	488.84	374.6	35204.7	28129.3	1.01029	0.0147735	0.95505	0.998043
SMU_2099c	SMU_2099c	hypothetical protein	879	143.937	134.803	5171.67	4960	0.867893	-0.204411	0.564643	0.868864
SMU_2100c	SMU_2100c	hypothetical protein	939	703.407	471.843	27473.7	18682	1.17127	0.228074	0.486652	0.817056
SMU_2101	aspS	aspartyl-tRNA synthetase	1770	341.407	165.087	25934.7	13042.7	1.60527	0.682818	0.00271	0.0499181
SMU_2102	hisS	histidyl-tRNA synthetase	1290	437.57	257.493	23804.7	14478	1.31789	0.398233	0.0547183	0.301199
SMU_2104	SMU_2104	hypothetical protein	1845	463.457	318.723	37252	26423.3	1.16341	0.218365	0.491729	0.82025
SMU_2106c	SMU_2106c	transcriptional regulator	258	40.0967	24.74	288.667	183.667	1.13469	0.182304	0.73921	0.949416
SMU_2107c	SMU_2107c	hypothetical protein	264	37.3967	30.6733	282	238.667	0.987283	-0.0184643	0.971886	0.999636
SMU_2108c	SMU_2108c	transcriptional regulator	1098	53.5467	37.0467	2405.33	1745.33	1.09076	0.125337	0.700902	0.933591
SMU_2109	SMU_2109	MDR permease	1362	73.0033	45.88	4193.67	2733	1.22527	0.293095	0.225336	0.616373
SMU_2111c	SMU_2111c	hypothetical protein	393	45.9367	2.46	589	34.3333	1.34098	0.423286	0.297837	0.681057
SMU_2112	gbpA	glucan-binding protein GbpA	1695	677.633	151.413	47517.7	11561.7	1.25192	0.324147	0.471386	0.799689
SMU_2113c	SMU_2113c	hypothetical protein	546	23.08	19.1233	463.333	405.333	0.952539	-0.0701507	0.861799	0.977939
SMU_2114c	SMU_2114c	transcriptional regulator	375	16.8833	18.2967	213.333	240	0.786502	-0.346478	0.471488	0.799689
SMU_2115	SMU_2115	short-chain dehydrogenase	756	12.3167	18.84	368.333	587.333	0.593231	-0.753334	0.12443	0.466294
SMU_2116	opuCa	osmoprotectant amino acid ABC transporter ATP-binding protein	1152	132.18	97.9967	6362.33	4883.67	1.06413	0.0896748	0.654049	0.910481
SMU_2117	opuCb	osmoprotectant ABC transporter permease	633	424.6	288.62	10430.7	7290.67	1.14617	0.196827	0.479076	0.807307
SMU_2118	opuCc	ABC transporter glycine betaine/carnitine/choline-binding protein	936	358.22	272.313	13800.7	10778	1.03112	0.0442158	0.878446	0.979331
SMU_2119	opuCd	osmoprotectant ABC transporter permease	666	898.033	802.44	23797.7	21469.7	0.89359	-0.162316	0.660648	0.916363
SMU_2120c	SMU_2120c	3-methyladenine DNA glycosylase	579	67.2767	67.75	1474.67	1540	0.792899	-0.334792	0.215916	0.606227
SMU_2121c	SMU_2121c	hypothetical protein	288	12.2767	10.5367	103.667	94.3333	0.930236	-0.104331	0.844203	0.975654
SMU_2123	SMU_2123	hypothetical protein	624	31.49	24.5633	753	612.667	1.02704	0.0384868	0.924817	0.998027
SMU_2125	SMU_2125	hypothetical protein	285	184.72	193.207	1611	1706.33	0.810035	-0.303944	0.498242	0.824381
SMU_2126c	SMU_2126c	purine-nucleoside phosphorylase	762	98.2267	108.17	2972.33	3387.33	0.726083	-0.461794	0.0394681	0.255423
SMU_2127	SMU_2127	succinate semialdehyde dehydrogenase	1377	1354.12	2796.63	79279.7	168176	0.410778	-1.28357	0.000150592	0.00572563
SMU_2128	SMU_2128	dihydroxy-acid dehydratase	1716	2165.82	1853.58	161210	140937	0.909563	-0.136754	0.678497	0.923027
SMU_2129c	SMU_2129c	hypothetical protein	342	16.82	8.52	184	97.6667	1.36917	0.453298	0.377841	0.74729
SMU_2130	SMU_2130	hypothetical protein	945	54.79	31.6433	2108.33	1263.67	1.33207	0.413668	0.104306	0.431653
SMU_2133c	SMU_2133c	hypothetical protein	2505	121.353	100.833	13254	11476.3	0.944275	-0.0827206	0.650767	0.909245
SMU_2134	SMU_2134	transcriptional regulator	555	7.41333	4.04333	152.667	87.3333	1.29032	0.36773	0.470598	0.799689
SMU_2135c	SMU_2135c	30S ribosomal protein S4	612	2097.53	1175.78	48790.3	28596.3	1.38026	0.464945	0.0515832	0.293269
SMU_2136c	SMU_2136c	hypothetical protein	177	47.7433	27.63	168.667	101	1.17126	0.228058	0.680275	0.923027
SMU_2137c	SMU_2137c	hypothetical protein	273	32.9767	21.65	258	177.667	1.12591	0.17109	0.718217	0.937802
SMU_2138	dnaC	replicative DNA helicase	1365	417.117	275.207	23919	16475.7	1.16295	0.217788	0.335848	0.709192
SMU_2139c	SMU_2139c	50S ribosomal protein L9	453	111.287	77.2567	1766.33	1296.67	1.10532	0.144462	0.677208	0.923027
SMU_2140c	SMU_2140c	DHH family phosphoesterase	1974	109.833	59.9567	9343.33	5308.33	1.388	0.473008	0.0433738	0.266523
SMU_2141	mnmG	tRNA uridine-5-carboxymethylaminomethyl(34) synthesis enzyme MnmG	1896	156.413	85.4033	12807.3	7243.67	1.33356	0.41528	0.255901	0.6354
SMU_2142	rpiB	hypothetical protein	633	337.117	130.11	8182.33	3300.67	1.1491	0.200498	0.666118	0.91887
SMU_2143c	SMU_2143c	tRNA-specific 2-thiouridylase MnmA	1122	365.65	151.1	16937.7	7327.67	1.67696	0.745849	0.0721563	0.348992
SMU_2146c	SMU_2146c	hypothetical protein	606	756.363	328.893	17332.3	7928.33	1.66151	0.732497	0.0773041	0.361744
SMU_2147c	SMU_2147c	hypothetical protein	867	138.617	89.2867	4781.33	3239	1.17406	0.231504	0.425879	0.774736
SMU_2148c	SMU_2148c	cobalt permease	795	202.013	158.72	6411	5206.33	0.9697	-0.0443889	0.883459	0.982988
SMU_2149c	SMU_2149c	cobalt transporter ATP-binding subunit	843	217.9	164.537	7353.33	5777	1.00359	0.00516476	0.986996	0.999636
SMU_2150c	SMU_2150c	cobalt transporter ATP-binding subunit	843	257.063	175.813	8731.67	6176.33	1.13186	0.17869	0.337825	0.709192
SMU_2151	pgsA	phosphotidylglycerophosphate synthase	543	488.867	304.917	10010.3	6385	1.23514	0.304669	0.21515	0.606227
SMU_2152c	SMU_2152c	hypothetical protein	978	125.023	62.8233	4983	2613	1.52752	0.611196	0.0139311	0.135235
SMU_2153c	SMU_2153c	peptidase	1293	31.67	11.26	1734.67	635.667	1.95453	0.96682	0.0117342	0.123074
SMU_2154c	SMU_2154c	peptidase	1248	19.9767	10.85	1052.33	589	1.32846	0.409759	0.347378	0.722056
SMU_2155	SMU_2155	hypothetical protein	366	40.3467	18.5933	501	234	1.55491	0.636836	0.13553	0.482849
SMU_2156	recF	recombination protein F	1092	68.7433	86.18	3138	4021.67	0.64741	-0.627248	0.0879349	0.389517
SMU_2157	guaB	inosine 5'-monophosphate dehydrogenase	1482	768.873	471.05	48291.7	30803.7	1.24923	0.321037	0.162485	0.518787
SMU_2158c	SMU_2158c	tryptophanyl-tRNA synthetase	1023	84.74	48.0567	3548	2102.33	1.34647	0.429182	0.112327	0.448571
SMU_2159	SMU_2159	ABC-F family ATPase	1620	311.257	208.51	21528.3	14983	1.16828	0.224384	0.227085	0.61704
SMU_2160	SMU_2160	transmembrane protein	2574	12.2133	7.65	1382	892.333	1.20786	0.272448	0.388742	0.753137
SMU_2161c	SMU_2161c	hypothetical protein	663	6.62	4.37667	168.667	117	1.14042	0.189567	0.713159	0.937802
SMU_2162c	SMU_2162c	23S rRNA (pseudouridine(1915)-N(3))-methyltransferase RlmH	480	26.47	16.87	454.333	303.333	1.15384	0.20644	0.639637	0.901876
SMU_2164	htrA	serine protease HtrA	1209	224.343	158.69	11340.3	8328.67	1.09223	0.127281	0.571099	0.874961
SMU_2165	SMU_2165	SpoJ	774	27.4633	18.7933	840.333	598.667	1.10035	0.137967	0.712801	0.937802
SMU_2166	SMU_2166	50S ribosomal protein L23	300	2751.7	1600.94	25316.3	15249.3	1.35542	0.438741	0.134572	0.482849
SMU_2167	SMU_2167	50S ribosomal protein L2	840	3448.64	2637.4	117276	92190.3	1.0316	0.0448848	0.855256	0.976226
SMU_2003a	SMU_2003a	50S ribosomal protein L36	117	3299.67	1405.93	2674	1196.33	1.75345	0.810195	0.0152878	0.140203
SMU_2104a	SMU_2104a	50S ribosomal protein L32	183	206.393	120.713	789.667	481.333	1.30418	0.38314	0.40323	0.759434
SMU_r01	SMU_r01	16S ribosomal RNA	1557	0.163333	1.71	10.7467	118.407	0.48942	-1.03085	0.0550613	0.301199
SMU_r02	SMU_r02	23S ribosomal RNA	2901	795.07	814.513	101832	108121	0.805765	-0.311569	0.30208	0.6873
SMU_r04	SMU_r04	16S ribosomal RNA	1557	3.07333	2.09333	212.723	143.843	1.10951	0.149922	0.777733	0.956143
SMU_r05	SMU_r05	23S ribosomal RNA	2901	805.15	831.733	103179	110427	0.799617	-0.322619	0.283748	0.661353
SMU_r08	SMU_r08	23S ribosomal RNA	2901	805.15	831.733	103179	110427	0.799617	-0.322619	0.283748	0.661353
SMU_r09	SMU_r09	16S ribosomal RNA	1557	3.07333	2.09333	212.723	143.843	1.10951	0.149922	0.777733	0.956143
SMU_r11	SMU_r11	23S ribosomal RNA	2901	805.15	831.733	103179	110427	0.799617	-0.322619	0.283748	0.661353
SMU_r12	SMU_r12	16S ribosomal RNA	1557	3.07333	2.09333	212.723	143.843	1.10951	0.149922	0.777733	0.956143
SMU_r14	SMU_r14	23S ribosomal RNA	2901	805.15	831.733	103179	110427	0.799617	-0.322619	0.283748	0.661353
SMU_r15	SMU_r15	16S ribosomal RNA	1557	0.163333	1.71	10.7467	118.407	0.48942	-1.03085	0.0550613	0.301199
SMU_RS00245	SMU_RS00245	hypothetical protein	486	91.6167	0.0166667	1666	0.333333	76.8898	6.26472	3.66341e-34	3.34286e-31
SMU_RS00555	SMU_RS00555	pseudo	686	0.84	10.8233	23.2267	300.097	0.614325	-0.702927	0.140395	0.48804
SMU_RS00745	tnpA	pseudo	469	522.81	255.123	8596.67	4346.67	1.06142	0.0859894	0.844676	0.975654
SMU_RS00765	SMU_RS00765	helix-turn-helix transcriptional regulator	309	93.7833	39.6767	848.333	383.667	1.04725	0.0666052	0.84833	0.976019
SMU_RS00870	SMU_RS00870	pseudo	354	17.0967	3.58	191.333	43.3333	1.16158	0.216094	0.562826	0.868864
SMU_RS01165	SMU_RS01165	pseudo	859	30.61	178.547	1103.11	6471.24	0.730483	-0.453077	0.309653	0.690782
SMU_RS01410	SMU_RS01410	hypothetical protein	186	52.9633	32.4567	228.333	133.667	1.08109	0.112492	0.821375	0.967556
SMU_RS02270	rnpB	ncRNA	375	19644	14635.9	250657	190667	1.05787	0.0811558	0.765045	0.956143
SMU_RS02915	SMU_RS02915	hypothetical protein	270	17.1133	18.2333	147	145.667	0.968087	-0.0467907	0.899745	0.990371
SMU_RS03445	SMU_RS03445	AbrB/MazE/SpoVT family DNA-binding domain-containing protein	198	25.1767	13.9467	117	65.6667	1.26128	0.334889	0.550033	0.860163
SMU_RS03465	SMU_RS03465	hypothetical protein	210	82.51	33.72	434.237	177.423	1.63219	0.706812	0.177616	0.542963
SMU_RS04065	SMU_RS04065	transposase	321	17.1867	66.39	178.333	681.333	0.464844	-1.10518	0.0526214	0.295266
SMU_RS04510	SMU_RS04510	pseudo	1483	28.2433	23.4667	1809.33	1536.67	1.0084	0.0120638	0.982754	0.999636
SMU_RS04825	SMU_RS04825	hypothetical protein	180	119.387	42.63	425.667	164	1.59204	0.670874	0.225991	0.616494
SMU_RS05315	SMU_RS05315	pseudo	278	94.64	67.9933	791.667	575.333	1.09042	0.124879	0.763836	0.956143
SMU_RS05510	ssrA	miscRNA	349	36514.7	33395.7	418896	396551	0.886715	-0.173458	0.578298	0.879867
SMU_RS05810	hisE	phosphoribosyl-ATP diphosphatase	315	32	117.36	316	1204	0.307645	-1.70066	0.000252581	0.00853631
SMU_RS06120	SMU_RS06120	pseudo	1246	92.8933	22.5233	4995	1232.67	1.43375	0.519794	0.319497	0.69914
SMU_RS06125	SMU_RS06125	pseudo	291	251.54	194.107	2126.33	1764	0.973473	-0.0387878	0.945757	0.998043
SMU_RS06210	SMU_RS06210	pseudo	931	390.57	220.72	14452.7	8599.33	1.11459	0.156514	0.776036	0.956143
SMU_RS06230	tnpA	pseudo	465	70.28	32.4033	1212.33	563	1.29128	0.368799	0.508063	0.831222
SMU_RS06255	SMU_RS06255	transposase	321	17.1867	66.39	178.333	681.333	0.464844	-1.10518	0.0526214	0.295266
SMU_RS06560	SMU_RS06560	hypothetical protein	315	59.1233	68.27	567	692.333	0.711874	-0.490306	0.318107	0.698427
SMU_RS06665	SMU_RS06665	ClbS/DfsB family four-helix bundle protein	213	28.2333	14.5867	148	78.6667	1.32798	0.409235	0.458856	0.795693
SMU_RS07165	SMU_RS07165	DUF3272 family protein	195	70.3133	44.0733	300.667	200.667	1.19642	0.258729	0.60874	0.888025
SMU_RS08230	SMU_RS08230	pseudo	299	58.0033	222.453	582.667	2088.67	0.811693	-0.300994	0.465104	0.799261
SMU_RS08485	SMU_RS08485	hypothetical protein	222	81.3067	74.9133	440	435	0.885273	-0.175806	0.737465	0.949135
SMU_RS08860	rpmG	50S ribosomal protein L33	153	38.4933	40.2033	94.6667	102.333	0.825088	-0.27738	0.623089	0.891914
SMU_RS09260	rpsJ	30S ribosomal protein S10	309	1351.92	767.103	13001	7624	1.37863	0.463238	0.0141696	0.136823
SMU_RS09315	SMU_RS09315	hypothetical protein	204	7.77333	54.5733	41	273.667	0.802173	-0.318014	0.408873	0.762684
SMU_RS09360	SMU_RS09360	pseudo	195	3690.21	1783.04	16401.7	8137.67	1.54695	0.629423	0.0999837	0.422044
SMU_RS09400	ssrS	ncRNA	194	498.24	224.847	2122.67	1015	1.59886	0.677041	0.0884502	0.390851
SMU_RS09515	SMU_RS09515	hypothetical protein	213	51.97	49.32	261.333	268.333	0.91576	-0.126959	0.823541	0.96778
SMU_RS09555	SMU_RS09555	pseudo	279	249.807	138.193	2010	1179	1.28588	0.362761	0.422356	0.773896
SMU_RS09585	SMU_RS09585	pseudo	471	127.26	85.6	2122.67	1506.33	1.14351	0.193464	0.585768	0.880769
SMU_RS09625	rpmG	50S ribosomal protein L33	150	395.94	136.75	925.333	331.333	1.87598	0.907647	0.0788797	0.367233
SMU_RS09955	SMU_RS09955	pseudo	807	37.5833	0.01	1336.67	0.333333	1.20657	0.270917	0.39715	0.758078
SMU_RS09985	SMU_RS09985	pseudo	193	39.7333	36.1033	167.333	159.667	0.871536	-0.198368	0.697384	0.931717
SMU_RS10005	SMU_RS10005	LacI family DNA-binding transcriptional regulator	297	651.447	969.623	5651	9044.67	0.606599	-0.721184	0.15433	0.511082
