# Supplementary material for: Genomic and phenotypic characterization of Streptococcus mutans isolates suggests key gene clusters in regulating its interaction with Streptococcus gordonii
Source: Front Microbiol. 2022 Aug 12;13:945108. doi: 10.3389/fmicb.2022.945108 (PMC9416482; doi:10.3389/fmicb.2022.945108)
Supplement: Supplementary file 4 [file Table_4.XLSX]

## Sheet: Sheet1
Categories	Terms	Count	%	P-Value	Benjamini
KEGG pathways	Biosynthesis of antibiotics	11	21.2	0.0059	0.091
KEGG pathways	Biosynthesis of secondary metabolites	11	21.2	0.049	0.45
KEGG pathways	Purine metabolism	7	13.5	0.0055	0.091
GOTERM_BP_DIRECT	'de novo' IMP biosynthetic process	7	13.5	2.7e-08	7.6e-07
