# Supplementary material for: Genomic and phenotypic characterization of Streptococcus mutans isolates suggests key gene clusters in regulating its interaction with Streptococcus gordonii
Source: Front Microbiol. 2022 Aug 12;13:945108. doi: 10.3389/fmicb.2022.945108 (PMC9416482; doi:10.3389/fmicb.2022.945108)
Supplement: Supplementary file 5 [file Table_5.XLSX]

## Sheet: Sheet1
Sample ID	16S	SMU_137	SMU_138	SMU_139	SMU_140	SMU_141	SMU_150	SMU_518	SMU_1917	SMU_151	SMU_1915	SMU_1916	SMU_1315	SMU_1316c	SMU_1317c	SMU_1908c	SMU_1909c
SMB 5	6.521	16.309	17.113	17.517	18.125	17.018	15.533	17.44	19.186	15.409	17.045	20.657	26.764	29.491	27.442	13.214	12.346
SMB 5	6.494	16.379	17.005	17.267	17.968	16.803	15.633	17.53	18.096	13.828	17.495	20.91	26.627	28.918	26.803	14.688	12.633
SMB 5	6.539	16.416	16.815	16.745	17.915	16.422	15.583	16.905	19.066	14.294	16.98	20.257	26.695	29.899	27.407	14.059	12.353
SMB 59	6.717	15.85	16.425	16.067	17.467	16.121	15.16	17.642	17.831	14.51	16.974	20.647	15.879	17.402	17.009	32.113	28.227
SMB 59	6.7	16.038	16.535	16.362	17.27	16.435	15.096	15.944	17.895	13.745	17.162	21.513	15.969	17.335	16.343	32.038	28.113
SMB 59	6.725	15.828	16.685	16.154	17.256	16.447	15.656	16.289	17.552	14.004	16.465	19.999	15.989	17.356	17.641	32.135	28.457
SMB 4	6.351	31.523	33.017	32.795	33.944	30.642	24.599	17.531	18.684	29.864	17.547	20.384	16.334	17.485	17.542	15.931	14.9
SMB 4	6.533	32.134	33.356	32.342	34.236	31.527	24.057	17.303	18.485	29.366	16.816	19.98	16.163	17.669	17.468	17.594	14.969
SMB 4	6.463	31.549	33.123	33.058	35.434	31.316	24.817	17.89	19.646	29.677	17.782	20.646	16.385	17.63	17.752	21.976	14.898
SMB 47	6.115	26.749	27.419	26.67	28.911	26.667	25.473	18.041	19.382	28.8	17.891	20.4	16.453	18.273	17.46	16.982	15.163
SMB 47	6.375	26.546	27.575	27.025	28.664	26.352	25.461	17.933	18.772	28.085	17.64	20.493	16.534	17.873	17.005	16.782	15.191
SMB 47	6.386	26.908	27.97	27.093	28.492	26.359	25.19	18.026	18.465	26.415	17.827	20.06	16.616	17.706	17.596	17.196	15.077
SMB 36	6.454	16.557	17.779	17.682	18.174	17.2	15.478	17.762	18.756	14.423	17.44	20.588	26.491	30.019	26.88	14.078	11.47
SMB 36	6.552	16.615	17.587	17.831	18.98	17.221	15.28	17.568	18.943	14.602	16.829	20.125	26.289	28.614	25.416	13.974	11.974
SMB 36	6.657	16.579	17.364	17.625	18.506	16.681	15.28	17.737	18.609	14.538	17.589	20.465	26.521	28.743	26.918	13.727	11.879
SMB 17	6.588	15.407	15.348	15.019	16.386	15.026	15.433	16.663	16.541	15.383	16.567	19.158	15.943	17.003	16.346	15.855	13.741
SMB 17	6.72	15.252	15.293	14.943	15.987	15.338	15.567	17.117	17.375	14.875	16.552	20.217	15.872	17.269	17.007	15.824	13.756
SMB 17	6.703	15.28	15.672	15.174	16.255	15.244	15.472	16.551	17.279	15.135	16.581	19.471	15.902	16.875	17.307	15.73	13.868
SMB 62	6.669	29.819	31.356	30.843	32.683	30.67	25.219	17.719	18.002	28.679	17.728	20.081	16.836	17.743	18.127	16.357	15.313
SMB 62	6.668	30.166	31.661	31.03	33.643	30.991	25.633	17.45	18.499	28.566	16.73	19.473	16.586	18.117	17.55	17.596	15.424
SMB 62	6.725	30.279	31.381	31.046	33.039	29.868	25.867	17.985	18.83	28.614	17.765	19.544	16.674	17.631	17.45	17.693	15.336
SMB 63	7.508	17.075	17.097	17.293	18.535	16.157	24.022	16.605	18.137	16.27	17.497	19.816	15.975	17.683	17.788	23.767	22.779
SMB 63	7.484	16.276	17.47	16.539	17.827	16.839	23.888	17.135	18.366	15.679	16.903	19.921	15.99	17.671	17.089	24.839	22.577
SMB 63	7.49	16.914	17.809	16.603	18.168	16.215	23.991	17.347	18.065	15.608	17.07	20.052	15.973	17.452	17.482	24.891	22.598
SMB 55	6.548	16.916	17.441	17.965	17.925	17.042	15.937	18.141	19.335	14.864	17.192	19.677	27.23	29.1	27.709	14.673	12.458
SMB 55	6.463	16.723	17.64	17.029	17.881	16.657	16.184	17.648	18.729	14.968	17.204	18.463	26.972	29.619	27.349	14.745	12.647
SMB 55	6.515	16.889	17.694	17.221	18.046	16.984	16.277	17.628	18.948	14.894	16.992	19.871	25.541	28.653	27.678	14.641	12.514
SMB 28	6.731	17.744	18.49	18.748	19.155	17.697	18.027	19.688	19.915	16.785	18.091	22.034	18	19.678	18.22	32.412	29.477
SMB 28	6.822	18.063	18.382	17.935	19.135	17.911	17.949	19.344	20.502	16.55	18.008	21.34	18.354	19.524	18.235	32.476	29.071
SMB 28	6.798	18.129	18.156	18.263	19.296	17.787	18.076	19.859	19.718	16.515	17.967	21.571	18.311	19.449	18.038	31.961	29.095
SMB 31	6.884	29.428	30.66	29.829	31.49	29.141	25.468	17.03	17.943	27.575	16.708	19.471	16.053	17.224	16.406	16.63	14.889
SMB 31	6.831	29.261	30.686	29.956	31.663	29.069	25.45	17.263	17.739	26.449	16.183	17.979	16.011	17.1	16.517	16.776	14.83
SMB 31	6.888	29.704	30.109	30.355	30.947	29.18	25.581	17.425	17.411	26.769	16.7	19.14	16.099	17.586	16.108	16.551	14.603
SMB 64	6.843	14.709	15.56	15.322	15.714	15.828	23.353	15.894	16.239	15.06	16.649	18.418	20.687	16.217	16.409	30.575	27.961
SMB 64	6.863	15.099	15.434	15.144	16.251	15.052	23.272	16.322	16.605	15.537	16.15	18.649	15.109	15.983	16.748	30.334	27.763
SMB 64	6.916	15.259	15.751	14.964	16.427	15.374	22.943	15.704	17.499	15.198	16.371	19.015	15.073	15.96	16.728	30.771	27.966
SMB 22	6.747	17.991	18.665	18.646	18.049	17.991	16.926	18.534	20.52	17.179	18.276	19.173	27.001	28.985	27.534	17.606	14.079
SMB 22	7.043	18.196	18.547	18.117	19.081	17.766	17.366	18.488	19.005	17.459	18.324	20.738	27.786	29.451	27.762	17.414	13.853
SMB 22	7.077	17.373	18.736	18.68	19.236	17.934	17.305	18.984	19.86	16.426	18.281	20.718	27.052	29.028	26.301	17.048	13.805
SMB 10	6.937	15.291	15.387	15.631	16.21	15.123	15.286	16.312	16.02	15.143	15.26	37.33	15.222	15.999	17.488	15.51	13.818
SMB 10	20.274	15.301	15.225	15.296	16.482	14.798	15.378	15.81	16.408	14.322	15.508	18.92	15.373	16.187	17.281	15.078	14.008
SMB 10	6.977	15.298	15.396	15.75	16.382	15.71	15.428	15.88	16.919	14.966	15.365	18.754	15.275	16.115	17.413	15.136	13.738
SMB 72	6.854	17.244	18.132	17.72	18.688	17.021	24.566	18.169	19.498	27.745	18.245	20.544	17.123	18.071	18.306	16.849	14.414
SMB 72	6.916	17.336	17.823	17.278	18.373	17.333	24.251	17.988	19.664	27.374	18.151	20.715	16.984	18.678	18.202	16.587	14.12
SMB 72	6.745	17.572	17.744	17.675	18.535	17.306	24.064	19.061	19.687	27.331	18.361	21.737	17.269	18.869	18.306	17.132	14.076
SMB 65	6.369	16.271	16.844	16.742	17.407	16.056	16.222	16.936	17.434	15.122	16.477	18.967	16.081	17.466	16.379	15.905	14.544
SMB 65	6.592	16.196	16.815	16.881	16.947	16.342	15.793	17.128	17.938	15.346	16.075	18.359	16.119	17.204	16.317	16.335	14.645
SMB 65	6.632	16.214	16.957	16.615	17.66	15.954	16.126	17.199	17.622	15.065	16.7	19.016	16.325	17.215	16.685	16.157	14.749
SMB 24	6.423	15.424	16.187	15.7	17.011	15.688	15.269	16.54	17.937	14.704	15.994	19.253	29.56	31.942	29.972	14.36	12.201
SMB 24	6.69	15.538	16.107	15.833	16.673	15.981	14.863	16.825	17.99	14.435	16.298	17.695	29.295	31.81	29.834	14.014	12.261
SMB 24	6.858	15.494	16.112	15.732	16.649	15.709	15.202	16.874	17.468	14.192	16.499	17.732	29.39	31.225	29.761	14.014	12.261
SMB 69	6.796	14.402	14.701	14.698	15.443	14.555	14.652	15.531	15.494	13.311	15.087	16.513	14.602	15.962	14.816	13.633	12.473
SMB 69	6.831	13.887	14.89	14.782	15.296	14.967	14.447	15.535	15.086	13.334	14.387	16.829	14.66	15.736	15.054	13.916	12.537
SMB 69	6.786	14.277	14.746	14.574	15.648	14.941	14.862	15.745	15.124	13.233	14.543	17.08	14.769	15.591	15.631	13.577	12.108
SMB 33	6.818	15.979	15.896	16.068	16.522	26.576	24.873	16.32	17.984	28.062	21.049	19.499	16.063	16.944	17.149	29.024	28.451
SMB 33	6.772	15.53	16.082	16.608	16.999	27.49	24.714	17.155	18.183	28.249	20.832	19.414	16.106	16.886	17.1	30.419	28.383
SMB 33	6.953	15.98	16.322	16.259	16.967	26.131	24.982	17.277	18.255	28.248	20.343	19.527	15.654	17.042	17.146	30.101	28.148
SMB 67	7.358	15.961	14.981	16.06	16.979	15.491	15.413	16.633	18.383	14.684	15.679	18.985	15.832	17.048	17.231	29.867	26.338
SMB 67	7.263	16.105	15.396	14.926	16.946	12.251	16.229	16.892	16.959	16.156	15.402	18.73	15.876	16.943	17.172	29.301	26.979
SMB 67	7.363	15.996	23.346	15.459	17.422	13.845	16.37	16.648	17.509	14.688	15.997	19.296	16.014	16.956	17.455	29.963	24.854
SMB 53	6.744	17.18	17.927	17.974	17.942	17.66	16.951	17.749	18.989	15.285	17.264	20.186	30.383	32.851	30.441	16.206	13.964
SMB 53	6.542	17.169	17.828	17.314	18.524	17.495	16.529	18.353	19.387	15.758	17.723	19.511	30.511	33.07	30.909	15.923	13.993
SMB 53	6.61	17.042	17.875	17.968	18.543	17.039	16.812	18.035	18.863	15.008	17.489	19.387	30.56	32.612	30.165	15.755	13.933
SMB 70	9.923	14.845	14.92	14.887	16.099	15.434	14.285	16.349	15.458	13.971	15.458	17.481	15.012	16.194	15.197	14.71	12.826
SMB 70	7.264	14.887	15.208	15.505	15.704	15.142	14.825	16.217	15.644	13.724	15.469	17.016	14.967	16.048	15.406	14.398	12.967
SMB 70	6.997	15.045	15.316	15.609	16.19	15.237	15.187	15.899	15.35	14.109	15.555	17.972	15.004	15.945	15.583	14.086	13.174
SMB 2	5.626	18.331	18.646	17.454	18.032	28.575	25.463	20.548	21.673	28.77	23.612	21.84	19.081	20.002	19.243	29.756	27.99
SMB 2	5.722	18.452	18.211	17.5	17.985	28.916	25.921	20.261	21.838	28.821	23.994	22.46	19.038	19.864	19.691	30.837	27.873
SMB 2	5.581	18.464	18.758	17.4	18.467	29.365	25.432	20.426	21.502	28.172	23.334	23.204	19.143	20.146	20.012	29.418	27.856
SMB 68	6.846	16.173	15.885	15.285	16.64	16.396	17.282	18.228	19.077	15.396	16.993	20.746	16.968	18.314	18.678	31.216	27.604
SMB 68	6.906	15.927	15.566	16.046	16.933	16.135	16.412	17.934	18.796	16.179	17.916	18.978	16.882	18.093	18.382	30.998	27.808
SMB 68	6.781	15.747	16.058	15.793	16.687	16.03	17.083	17.987	19.191	16.388	17.623	20.686	17.039	18.148	18.075	31.533	27.728
SMB 71	6.663	15.781	16.492	16.345	18.093	16.56	24.29	17.284	18.574	31.307	17.394	20.912	16.157	16.866	17.101	15.039	13.071
SMB 71	6.665	15.694	16.857	16.837	17.489	16.346	24.714	17.971	18.979	31.916	17.985	19.639	16.082	17.815	16.957	15.299	13.154
SMB 71	6.742	16.134	16.51	16.574	17.881	16.315	25.497	18.24	18.189	29.328	17.08	20.12	16.018	16.734	16.886	15.473	12.867
SMB 48	6.859	15.542	16.115	16.303	17.005	15.246	15.698	16.787	17.847	15.098	16.15	20.716	16.076	17.26	17.191	16.611	14.452
SMB 48	6.843	15.756	16.082	15.841	16.583	15.995	16.197	17.704	17.161	14.751	16.377	20.312	15.735	16.967	17.372	16.344	14.198
SMB 48	7.028	16.106	16.014	16.216	17.051	15.188	16.145	17.629	16.965	14.933	16.699	20.221	15.959	17.122	17.073	16.731	14.178
SMB 16	5.912	29.324	32.07	31.633	35.037	31.364	25.334	18.245	19.169	29.503	18.239	20.94	17.177	17.991	17.815	18.11	15.775
SMB 16	5.986	30.937	31.866	31.524	32.744	31.17	25.512	18.457	18.946	29.23	18.123	20.512	17.099	19.205	17.807	17.657	15.872
SMB 16	5.873	29.808	31.958	31.48	33.967	31.197	25.188	18.005	19.167	28.561	17.769	20.891	17.061	18.077	17.763	17.604	15.815
SMB 20	7.184	15.909	16.18	15.861	16.444	27.969	25.6	16.39	18.43	25.03	16.343	18.53	15.863	17.039	16.105	28.318	25.544
SMB 20	7.019	15.705	16.323	15.989	16.826	26.587	25.532	17.077	18.703	26.993	16.438	19.663	15.689	17.117	16.38	28.086	25.729
SMB 20	7.457	15.813	16.191	16.027	16.805	27.233	25.382	16.659	18.621	27.074	16.637	18.695	15.857	21.642	16.368	27.72	25.591
SMB 6	6.788	17.164	18.645	17.933	18.43	17.57	25.341	19.251	20.309	29.707	18.468	22.72	17.343	19.052	25.919	26.462	24.163
SMB 6	6.744	17.616	17.983	17.954	18.877	17.018	25.279	18.969	19.9	30.037	18.708	22.14	16.976	19.274	25.483	25.697	23.75
SMB 6	6.577	17.809	18.193	18.052	18.686	16.905	25.322	19.22	19.817	30.339	18.654	21.858	17.467	19.03	25.852	25.964	24.007
SMB 41	7.065	15.463	15.445	15.806	16.595	15.542	15.158	16.379	17.096	14.479	16.033	18.63	15.428	16.957	16.774	14.948	14.244
SMB 41	7.091	15.242	15.761	15.766	16.385	15.778	15.073	16.654	17.348	14.784	16.06	19.615	15.507	16.698	16.601	15.678	14.182
SMB 41	7.434	15.268	15.72	15.595	16.549	15.426	14.985	16.502	17.034	14.563	16.288	18.997	15.488	16.641	16.018	15.472	14.046
SMB 37	6.145	21.214	22.916	20.086	20.27	19.587	25.918	22.636	23.048	28.242	20.477	24.084	20.865	22.16	29.265	28.976	26.902
SMB 37	6.076	21.273	19.352	20.392	21.001	19.451	25.794	22.161	23.48	29.17	20.658	25.623	20.88	22.258	29.237	29.261	26.72
SMB 37	6.263	21.362	21.451	20.631	21.77	19.498	25.824	22.01	23.539	28.947	20.907	25.743	20.974	22.332	29.129	29.436	26.742
SMB 23	7.281	15.829	16.279	16.314	17.001	15.396	Undetermined	17.469	17.112	15.884	17.139	21.624	16.429	17.645	28.085	16.442	14.069
SMB 23	7.182	16.058	16.293	16.622	17.661	16.185	23.435	17.253	17.699	15.665	17.484	22.195	16.119	17.373	28.909	16.663	14.174
SMB 23	7.515	16.058	16.414	16.469	18.172	15.891	23.485	17.464	17.868	15.122	17.205	22.064	16.288	17.462	28.944	16.335	15.456
SMB 61	8.166	15.969	16.546	16.362	16.278	27.328	27.209	16.73	16.044	26.985	19.285	16.321	15.308	16.08	15.807	28.101	28.033
SMB 61	8.167	15.99	16.263	16.122	16.236	27.333	26.558	16.725	15.503	26.775	19.363	16.077	15.25	15.838	15.852	28.171	27.968
SMB 61	8.158	15.968	16.185	16.199	16.211	27.377	26.631	16.738	15.558	26.828	19.342	17.11	15.251	15.659	15.797	28.245	27.779
SMB 30	8.329	15.906	16.002	16.444	16.234	28.039	27.794	16.532	15.464	30.015	20.302	28.966	14.777	15.881	16.207	33.466	29.967
SMB 30	8.307	15.966	16.125	16.433	16.247	27.974	27.591	16.583	15.486	30.757	20.3	22.361	14.402	15.222	16.28	34.173	31.279
SMB 30	8.262	15.936	16.136	16.165	16.208	27.975	27.873	16.528	15.391	29.868	20.341	28.384	14.201	15.262	16.198	33.265	30.479
SMB 26	8.145	15.309	15.466	15.756	15.612	15.107	23.532	16.207	15.038	14.979	15.992	19.367	16.13	16.855	16.668	30.342	29.614
SMB 26	8.122	15.33	15.361	15.721	15.664	15.131	23.455	16.224	15.098	15.11	15.978	19.777	16.1	16.76	16.636	30.971	29.697
SMB 26	8.138	15.368	15.487	15.886	15.708	15.15	23.381	16.268	15.172	15.142	15.977	23.127	15.994	16.988	16.611	30.845	29.43
